# Supplementary material for: Dormancy-break and germination requirements for seeds of the threatened Austral papaya (Carica chilensis)
Source: Sci Rep. 2023 Oct 13;13:17358. doi: 10.1038/s41598-023-44386-y (PMC10576054; doi:10.1038/s41598-023-44386-y)
Supplement: Supplementary file 1 — Supplementary Information. [file 41598_2023_44386_MOESM1_ESM.xlsx]

## Sheet: Cox_data
treat1	treat2	plate	seed	date	status	time
01control	01fresh	1	1	2022-03-04	0	94
01control	01fresh	1	2	2022-03-04	0	94
01control	01fresh	1	3	2022-03-04	0	94
01control	01fresh	1	4	2022-03-04	0	94
01control	01fresh	1	5	2022-03-04	0	94
01control	01fresh	1	6	2022-03-04	0	94
01control	01fresh	1	7	2022-03-04	0	94
01control	01fresh	1	8	2022-03-04	0	94
01control	01fresh	1	9	2022-03-04	0	94
01control	01fresh	1	10	2022-03-04	0	94
01control	01fresh	2	1	2022-03-04	0	94
01control	01fresh	2	2	2022-03-04	0	94
01control	01fresh	2	3	2022-03-04	0	94
01control	01fresh	2	4	2022-03-04	0	94
01control	01fresh	2	5	2022-03-04	0	94
01control	01fresh	2	6	2022-03-04	0	94
01control	01fresh	2	7	2022-03-04	0	94
01control	01fresh	2	8	2022-03-04	0	94
01control	01fresh	2	9	2022-03-04	0	94
01control	01fresh	2	10	2022-03-04	0	94
01control	01fresh	3	1	2022-02-21	1	83
01control	01fresh	3	2	2022-02-21	1	83
01control	01fresh	3	3	2022-03-04	0	94
01control	01fresh	3	4	2022-03-04	0	94
01control	01fresh	3	5	2022-03-04	0	94
01control	01fresh	3	6	2022-03-04	0	94
01control	01fresh	3	7	2022-03-04	0	94
01control	01fresh	3	8	2022-03-04	0	94
01control	01fresh	3	9	2022-03-04	0	94
01control	01fresh	3	10	2022-03-04	0	94
01control	01fresh	4	1	2022-03-04	0	94
01control	01fresh	4	2	2022-03-04	0	94
01control	01fresh	4	3	2022-03-04	0	94
01control	01fresh	4	4	2022-03-04	0	94
01control	01fresh	4	5	2022-03-04	0	94
01control	01fresh	4	6	2022-03-04	0	94
01control	01fresh	4	7	2022-03-04	0	94
01control	01fresh	4	8	2022-03-04	0	94
01control	01fresh	4	9	2022-03-04	0	94
01control	01fresh	4	10	2022-03-04	0	94
01control	01fresh	5	1	2022-02-16	1	78
01control	01fresh	5	2	2022-03-04	0	94
01control	01fresh	5	3	2022-03-04	0	94
01control	01fresh	5	4	2022-03-04	0	94
01control	01fresh	5	5	2022-03-04	0	94
01control	01fresh	5	6	2022-03-04	0	94
01control	01fresh	5	7	2022-03-04	0	94
01control	01fresh	5	8	2022-03-04	0	94
01control	01fresh	5	9	2022-03-04	0	94
01control	01fresh	5	10	2022-03-04	0	94
01control	01fresh	6	1	2022-02-08	1	70
01control	01fresh	6	2	2022-03-04	0	94
01control	01fresh	6	3	2022-03-04	0	94
01control	01fresh	6	4	2022-03-04	0	94
01control	01fresh	6	5	2022-03-04	0	94
01control	01fresh	6	6	2022-03-04	0	94
01control	01fresh	6	7	2022-03-04	0	94
01control	01fresh	6	8	2022-03-04	0	94
01control	01fresh	6	9	2022-03-04	0	94
01control	01fresh	6	10	2022-03-04	0	94
01control	01fresh	7	1	2022-03-04	0	94
01control	01fresh	7	2	2022-03-04	0	94
01control	01fresh	7	3	2022-03-04	0	94
01control	01fresh	7	4	2022-03-04	0	94
01control	01fresh	7	5	2022-03-04	0	94
01control	01fresh	7	6	2022-03-04	0	94
01control	01fresh	7	7	2022-03-04	0	94
01control	01fresh	7	8	2022-03-04	0	94
01control	01fresh	7	9	2022-03-04	0	94
01control	01fresh	7	10	2022-03-04	0	94
01control	01fresh	8	1	2022-03-04	0	94
01control	01fresh	8	2	2022-03-04	0	94
01control	01fresh	8	3	2022-03-04	0	94
01control	01fresh	8	4	2022-03-04	0	94
01control	01fresh	8	5	2022-03-04	0	94
01control	01fresh	8	6	2022-03-04	0	94
01control	01fresh	8	7	2022-03-04	0	94
01control	01fresh	8	8	2022-03-04	0	94
01control	01fresh	8	9	2022-03-04	0	94
01control	01fresh	8	10	2022-03-04	0	94
01control	01fresh	9	1	2022-03-04	0	94
01control	01fresh	9	2	2022-03-04	0	94
01control	01fresh	9	3	2022-03-04	0	94
01control	01fresh	9	4	2022-03-04	0	94
01control	01fresh	9	5	2022-03-04	0	94
01control	01fresh	9	6	2022-03-04	0	94
01control	01fresh	9	7	2022-03-04	0	94
01control	01fresh	9	8	2022-03-04	0	94
01control	01fresh	9	9	2022-03-04	0	94
01control	01fresh	9	10	2022-03-04	0	94
01control	01fresh	10	1	2022-02-21	1	83
01control	01fresh	10	2	2022-03-04	0	94
01control	01fresh	10	3	2022-03-04	0	94
01control	01fresh	10	4	2022-03-04	0	94
01control	01fresh	10	5	2022-03-04	0	94
01control	01fresh	10	6	2022-03-04	0	94
01control	01fresh	10	7	2022-03-04	0	94
01control	01fresh	10	8	2022-03-04	0	94
01control	01fresh	10	9	2022-03-04	0	94
01control	01fresh	10	10	2022-03-04	0	94
01control	dried	1	1	2022-03-04	0	94
01control	dried	1	2	2022-03-04	0	94
01control	dried	1	3	2022-03-04	0	94
01control	dried	1	4	2022-03-04	0	94
01control	dried	1	5	2022-03-04	0	94
01control	dried	1	6	2022-03-04	0	94
01control	dried	1	7	2022-03-04	0	94
01control	dried	1	8	2022-03-04	0	94
01control	dried	1	9	2022-03-04	0	94
01control	dried	1	10	2022-03-04	0	94
01control	dried	2	1	2022-03-04	0	94
01control	dried	2	2	2022-03-04	0	94
01control	dried	2	3	2022-03-04	0	94
01control	dried	2	4	2022-03-04	0	94
01control	dried	2	5	2022-03-04	0	94
01control	dried	2	6	2022-03-04	0	94
01control	dried	2	7	2022-03-04	0	94
01control	dried	2	8	2022-03-04	0	94
01control	dried	2	9	2022-03-04	0	94
01control	dried	2	10	2022-03-04	0	94
01control	dried	3	1	2022-12-29	1	29
01control	dried	3	2	2022-03-04	0	94
01control	dried	3	3	2022-03-04	0	94
01control	dried	3	4	2022-03-04	0	94
01control	dried	3	5	2022-03-04	0	94
01control	dried	3	6	2022-03-04	0	94
01control	dried	3	7	2022-03-04	0	94
01control	dried	3	8	2022-03-04	0	94
01control	dried	3	9	2022-03-04	0	94
01control	dried	3	10	2022-03-04	0	94
01control	dried	4	1	2022-01-11	1	42
01control	dried	4	2	2022-03-04	0	94
01control	dried	4	3	2022-03-04	0	94
01control	dried	4	4	2022-03-04	0	94
01control	dried	4	5	2022-03-04	0	94
01control	dried	4	6	2022-03-04	0	94
01control	dried	4	7	2022-03-04	0	94
01control	dried	4	8	2022-03-04	0	94
01control	dried	4	9	2022-03-04	0	94
01control	dried	4	10	2022-03-04	0	94
01control	dried	5	1	2022-03-04	1	94
01control	dried	5	2	2022-03-04	0	94
01control	dried	5	3	2022-03-04	0	94
01control	dried	5	4	2022-03-04	0	94
01control	dried	5	5	2022-03-04	0	94
01control	dried	5	6	2022-03-04	0	94
01control	dried	5	7	2022-03-04	0	94
01control	dried	5	8	2022-03-04	0	94
01control	dried	5	9	2022-03-04	0	94
01control	dried	5	10	2022-03-04	0	94
01control	dried	6	1	2022-03-04	0	94
01control	dried	6	2	2022-03-04	0	94
01control	dried	6	3	2022-03-04	0	94
01control	dried	6	4	2022-03-04	0	94
01control	dried	6	5	2022-03-04	0	94
01control	dried	6	6	2022-03-04	0	94
01control	dried	6	7	2022-03-04	0	94
01control	dried	6	8	2022-03-04	0	94
01control	dried	6	9	2022-03-04	0	94
01control	dried	6	10	2022-03-04	0	94
01control	dried	7	1	2022-03-04	0	94
01control	dried	7	2	2022-03-04	0	94
01control	dried	7	3	2022-03-04	0	94
01control	dried	7	4	2022-03-04	0	94
01control	dried	7	5	2022-03-04	0	94
01control	dried	7	6	2022-03-04	0	94
01control	dried	7	7	2022-03-04	0	94
01control	dried	7	8	2022-03-04	0	94
01control	dried	7	9	2022-03-04	0	94
01control	dried	7	10	2022-03-04	0	94
01control	dried	8	1	2022-03-04	0	94
01control	dried	8	2	2022-03-04	0	94
01control	dried	8	3	2022-03-04	0	94
01control	dried	8	4	2022-03-04	0	94
01control	dried	8	5	2022-03-04	0	94
01control	dried	8	6	2022-03-04	0	94
01control	dried	8	7	2022-03-04	0	94
01control	dried	8	8	2022-03-04	0	94
01control	dried	8	9	2022-03-04	0	94
01control	dried	8	10	2022-03-04	0	94
01control	dried	9	1	2022-03-04	0	94
01control	dried	9	2	2022-03-04	0	94
01control	dried	9	3	2022-03-04	0	94
01control	dried	9	4	2022-03-04	0	94
01control	dried	9	5	2022-03-04	0	94
01control	dried	9	6	2022-03-04	0	94
01control	dried	9	7	2022-03-04	0	94
01control	dried	9	8	2022-03-04	0	94
01control	dried	9	9	2022-03-04	0	94
01control	dried	9	10	2022-03-04	0	94
01control	dried	10	1	2022-02-21	1	83
01control	dried	10	2	2022-03-04	0	94
01control	dried	10	3	2022-03-04	0	94
01control	dried	10	4	2022-03-04	0	94
01control	dried	10	5	2022-03-04	0	94
01control	dried	10	6	2022-03-04	0	94
01control	dried	10	7	2022-03-04	0	94
01control	dried	10	8	2022-03-04	0	94
01control	dried	10	9	2022-03-04	0	94
01control	dried	10	10	2022-03-04	0	94
GA3	01fresh	1	1	2022-03-04	0	94
GA3	01fresh	1	2	2022-03-04	0	94
GA3	01fresh	1	3	2022-03-04	0	94
GA3	01fresh	1	4	2022-03-04	0	94
GA3	01fresh	1	5	2022-03-04	0	94
GA3	01fresh	1	6	2022-03-04	0	94
GA3	01fresh	1	7	2022-03-04	0	94
GA3	01fresh	1	8	2022-03-04	0	94
GA3	01fresh	1	9	2022-03-04	0	94
GA3	01fresh	1	10	2022-03-04	0	94
GA3	01fresh	2	1	2022-03-04	0	94
GA3	01fresh	2	2	2022-03-04	0	94
GA3	01fresh	2	3	2022-03-04	0	94
GA3	01fresh	2	4	2022-03-04	0	94
GA3	01fresh	2	5	2022-03-04	0	94
GA3	01fresh	2	6	2022-03-04	0	94
GA3	01fresh	2	7	2022-03-04	0	94
GA3	01fresh	2	8	2022-03-04	0	94
GA3	01fresh	2	9	2022-03-04	0	94
GA3	01fresh	2	10	2022-03-04	0	94
GA3	01fresh	3	1	2022-03-04	0	94
GA3	01fresh	3	2	2022-03-04	0	94
GA3	01fresh	3	3	2022-03-04	0	94
GA3	01fresh	3	4	2022-03-04	0	94
GA3	01fresh	3	5	2022-03-04	0	94
GA3	01fresh	3	6	2022-03-04	0	94
GA3	01fresh	3	7	2022-03-04	0	94
GA3	01fresh	3	8	2022-03-04	0	94
GA3	01fresh	3	9	2022-03-04	0	94
GA3	01fresh	3	10	2022-03-04	0	94
GA3	01fresh	4	1	2022-01-31	1	62
GA3	01fresh	4	2	2022-03-04	0	94
GA3	01fresh	4	3	2022-03-04	0	94
GA3	01fresh	4	4	2022-03-04	0	94
GA3	01fresh	4	5	2022-03-04	0	94
GA3	01fresh	4	6	2022-03-04	0	94
GA3	01fresh	4	7	2022-03-04	0	94
GA3	01fresh	4	8	2022-03-04	0	94
GA3	01fresh	4	9	2022-03-04	0	94
GA3	01fresh	4	10	2022-03-04	0	94
GA3	01fresh	5	1	2022-01-20	1	51
GA3	01fresh	5	2	2022-02-25	1	87
GA3	01fresh	5	3	2022-03-04	1	94
GA3	01fresh	5	4	2022-03-04	0	94
GA3	01fresh	5	5	2022-03-04	0	94
GA3	01fresh	5	6	2022-03-04	0	94
GA3	01fresh	5	7	2022-03-04	0	94
GA3	01fresh	5	8	2022-03-04	0	94
GA3	01fresh	5	9	2022-03-04	0	94
GA3	01fresh	5	10	2022-03-04	0	94
GA3	01fresh	6	1	2022-03-04	0	94
GA3	01fresh	6	2	2022-03-04	0	94
GA3	01fresh	6	3	2022-03-04	0	94
GA3	01fresh	6	4	2022-03-04	0	94
GA3	01fresh	6	5	2022-03-04	0	94
GA3	01fresh	6	6	2022-03-04	0	94
GA3	01fresh	6	7	2022-03-04	0	94
GA3	01fresh	6	8	2022-03-04	0	94
GA3	01fresh	6	9	2022-03-04	0	94
GA3	01fresh	6	10	2022-03-04	0	94
GA3	01fresh	7	1	2022-01-11	1	42
GA3	01fresh	7	2	2022-01-20	1	51
GA3	01fresh	7	3	2022-03-04	0	94
GA3	01fresh	7	4	2022-03-04	0	94
GA3	01fresh	7	5	2022-03-04	0	94
GA3	01fresh	7	6	2022-03-04	0	94
GA3	01fresh	7	7	2022-03-04	0	94
GA3	01fresh	7	8	2022-03-04	0	94
GA3	01fresh	7	9	2022-03-04	0	94
GA3	01fresh	7	10	2022-03-04	0	94
GA3	01fresh	8	1	2022-03-04	0	94
GA3	01fresh	8	2	2022-03-04	0	94
GA3	01fresh	8	3	2022-03-04	0	94
GA3	01fresh	8	4	2022-03-04	0	94
GA3	01fresh	8	5	2022-03-04	0	94
GA3	01fresh	8	6	2022-03-04	0	94
GA3	01fresh	8	7	2022-03-04	0	94
GA3	01fresh	8	8	2022-03-04	0	94
GA3	01fresh	8	9	2022-03-04	0	94
GA3	01fresh	8	10	2022-03-04	0	94
GA3	01fresh	9	1	2022-01-20	1	51
GA3	01fresh	9	2	2022-03-04	0	94
GA3	01fresh	9	3	2022-03-04	0	94
GA3	01fresh	9	4	2022-03-04	0	94
GA3	01fresh	9	5	2022-03-04	0	94
GA3	01fresh	9	6	2022-03-04	0	94
GA3	01fresh	9	7	2022-03-04	0	94
GA3	01fresh	9	8	2022-03-04	0	94
GA3	01fresh	9	9	2022-03-04	0	94
GA3	01fresh	9	10	2022-03-04	0	94
GA3	01fresh	10	1	2022-02-08	1	70
GA3	01fresh	10	2	2022-03-04	0	94
GA3	01fresh	10	3	2022-03-04	0	94
GA3	01fresh	10	4	2022-03-04	0	94
GA3	01fresh	10	5	2022-03-04	0	94
GA3	01fresh	10	6	2022-03-04	0	94
GA3	01fresh	10	7	2022-03-04	0	94
GA3	01fresh	10	8	2022-03-04	0	94
GA3	01fresh	10	9	2022-03-04	0	94
GA3	01fresh	10	10	2022-03-04	0	94
GA3	dried	1	1	2022-01-08	1	39
GA3	dried	1	2	2022-03-04	0	94
GA3	dried	1	3	2022-03-04	0	94
GA3	dried	1	4	2022-03-04	0	94
GA3	dried	1	5	2022-03-04	0	94
GA3	dried	1	6	2022-03-04	0	94
GA3	dried	1	7	2022-03-04	0	94
GA3	dried	1	8	2022-03-04	0	94
GA3	dried	1	9	2022-03-04	0	94
GA3	dried	1	10	2022-03-04	0	94
GA3	dried	2	1	2022-01-11	1	42
GA3	dried	2	2	2022-01-11	1	42
GA3	dried	2	3	2022-01-27	1	58
GA3	dried	2	4	2022-02-16	1	78
GA3	dried	2	5	2022-03-04	0	94
GA3	dried	2	6	2022-03-04	0	94
GA3	dried	2	7	2022-03-04	0	94
GA3	dried	2	8	2022-03-04	0	94
GA3	dried	2	9	2022-03-04	0	94
GA3	dried	2	10	2022-03-04	0	94
GA3	dried	3	1	2022-01-11	1	42
GA3	dried	3	2	2022-01-27	1	58
GA3	dried	3	3	2022-02-11	1	73
GA3	dried	3	4	2022-03-04	0	94
GA3	dried	3	5	2022-03-04	0	94
GA3	dried	3	6	2022-03-04	0	94
GA3	dried	3	7	2022-03-04	0	94
GA3	dried	3	8	2022-03-04	0	94
GA3	dried	3	9	2022-03-04	0	94
GA3	dried	3	10	2022-03-04	0	94
GA3	dried	4	1	2022-01-08	1	39
GA3	dried	4	2	2022-01-31	1	62
GA3	dried	4	3	2022-02-08	1	70
GA3	dried	4	4	2022-02-08	1	70
GA3	dried	4	5	2022-02-08	1	70
GA3	dried	4	6	2022-03-04	0	94
GA3	dried	4	7	2022-03-04	0	94
GA3	dried	4	8	2022-03-04	0	94
GA3	dried	4	9	2022-03-04	0	94
GA3	dried	4	10	2022-03-04	0	94
GA3	dried	5	1	2022-01-31	1	62
GA3	dried	5	2	2022-02-08	1	70
GA3	dried	5	3	2022-02-08	1	70
GA3	dried	5	4	2022-02-08	1	70
GA3	dried	5	5	2022-02-08	1	70
GA3	dried	5	6	2022-03-04	0	94
GA3	dried	5	7	2022-03-04	0	94
GA3	dried	5	8	2022-03-04	0	94
GA3	dried	5	9	2022-03-04	0	94
GA3	dried	5	10	2022-03-04	0	94
GA3	dried	6	1	2022-01-11	1	42
GA3	dried	6	2	2022-02-21	1	83
GA3	dried	6	3	2022-03-04	0	94
GA3	dried	6	4	2022-03-04	0	94
GA3	dried	6	5	2022-03-04	0	94
GA3	dried	6	6	2022-03-04	0	94
GA3	dried	6	7	2022-03-04	0	94
GA3	dried	6	8	2022-03-04	0	94
GA3	dried	6	9	2022-03-04	0	94
GA3	dried	6	10	2022-03-04	0	94
GA3	dried	7	1	2022-01-08	1	39
GA3	dried	7	2	2022-01-11	1	42
GA3	dried	7	3	2022-01-27	1	58
GA3	dried	7	4	2022-03-04	0	94
GA3	dried	7	5	2022-03-04	0	94
GA3	dried	7	6	2022-03-04	0	94
GA3	dried	7	7	2022-03-04	0	94
GA3	dried	7	8	2022-03-04	0	94
GA3	dried	7	9	2022-03-04	0	94
GA3	dried	7	10	2022-03-04	0	94
GA3	dried	8	1	2022-01-11	1	42
GA3	dried	8	2	2022-01-27	1	58
GA3	dried	8	3	2022-02-11	1	73
GA3	dried	8	4	2022-02-21	1	83
GA3	dried	8	5	2022-03-04	0	94
GA3	dried	8	6	2022-03-04	0	94
GA3	dried	8	7	2022-03-04	0	94
GA3	dried	8	8	2022-03-04	0	94
GA3	dried	8	9	2022-03-04	0	94
GA3	dried	8	10	2022-03-04	0	94
GA3	dried	9	1	2022-02-08	1	70
GA3	dried	9	2	2022-02-08	1	70
GA3	dried	9	3	2022-02-11	1	73
GA3	dried	9	4	2022-02-11	1	73
GA3	dried	9	5	2022-02-11	1	73
GA3	dried	9	6	2022-03-04	0	94
GA3	dried	9	7	2022-03-04	0	94
GA3	dried	9	8	2022-03-04	0	94
GA3	dried	9	9	2022-03-04	0	94
GA3	dried	9	10	2022-03-04	0	94
GA3	dried	10	1	2022-01-11	1	42
GA3	dried	10	2	2022-01-11	1	42
GA3	dried	10	3	2022-01-20	1	51
GA3	dried	10	4	2022-01-27	1	58
GA3	dried	10	5	2022-02-11	1	73
GA3	dried	10	6	2022-03-04	0	94
GA3	dried	10	7	2022-03-04	0	94
GA3	dried	10	8	2022-03-04	0	94
GA3	dried	10	9	2022-03-04	0	94
GA3	dried	10	10	2022-03-04	0	94
KNO3	01fresh	1	1	2022-02-08	1	70
KNO3	01fresh	1	2	2022-03-04	0	94
KNO3	01fresh	1	3	2022-03-04	0	94
KNO3	01fresh	1	4	2022-03-04	0	94
KNO3	01fresh	1	5	2022-03-04	0	94
KNO3	01fresh	1	6	2022-03-04	0	94
KNO3	01fresh	1	7	2022-03-04	0	94
KNO3	01fresh	1	8	2022-03-04	0	94
KNO3	01fresh	1	9	2022-03-04	0	94
KNO3	01fresh	1	10	2022-03-04	0	94
KNO3	01fresh	2	1	2022-01-31	1	62
KNO3	01fresh	2	2	2022-02-11	1	73
KNO3	01fresh	2	3	2022-02-11	1	73
KNO3	01fresh	2	4	2022-03-04	0	94
KNO3	01fresh	2	5	2022-03-04	0	94
KNO3	01fresh	2	6	2022-03-04	0	94
KNO3	01fresh	2	7	2022-03-04	0	94
KNO3	01fresh	2	8	2022-03-04	0	94
KNO3	01fresh	2	9	2022-03-04	0	94
KNO3	01fresh	2	10	2022-03-04	0	94
KNO3	01fresh	3	1	2022-03-04	0	94
KNO3	01fresh	3	2	2022-03-04	0	94
KNO3	01fresh	3	3	2022-03-04	0	94
KNO3	01fresh	3	4	2022-03-04	0	94
KNO3	01fresh	3	5	2022-03-04	0	94
KNO3	01fresh	3	6	2022-03-04	0	94
KNO3	01fresh	3	7	2022-03-04	0	94
KNO3	01fresh	3	8	2022-03-04	0	94
KNO3	01fresh	3	9	2022-03-04	0	94
KNO3	01fresh	3	10	2022-03-04	0	94
KNO3	01fresh	4	1	2022-01-20	1	51
KNO3	01fresh	4	2	2022-02-08	1	70
KNO3	01fresh	4	3	2022-03-04	0	94
KNO3	01fresh	4	4	2022-03-04	0	94
KNO3	01fresh	4	5	2022-03-04	0	94
KNO3	01fresh	4	6	2022-03-04	0	94
KNO3	01fresh	4	7	2022-03-04	0	94
KNO3	01fresh	4	8	2022-03-04	0	94
KNO3	01fresh	4	9	2022-03-04	0	94
KNO3	01fresh	4	10	2022-03-04	0	94
KNO3	01fresh	5	1	2022-02-08	1	70
KNO3	01fresh	5	2	2022-03-04	0	94
KNO3	01fresh	5	3	2022-03-04	0	94
KNO3	01fresh	5	4	2022-03-04	0	94
KNO3	01fresh	5	5	2022-03-04	0	94
KNO3	01fresh	5	6	2022-03-04	0	94
KNO3	01fresh	5	7	2022-03-04	0	94
KNO3	01fresh	5	8	2022-03-04	0	94
KNO3	01fresh	5	9	2022-03-04	0	94
KNO3	01fresh	5	10	2022-03-04	0	94
KNO3	01fresh	6	1	2022-02-08	1	70
KNO3	01fresh	6	2	2022-03-04	0	94
KNO3	01fresh	6	3	2022-03-04	0	94
KNO3	01fresh	6	4	2022-03-04	0	94
KNO3	01fresh	6	5	2022-03-04	0	94
KNO3	01fresh	6	6	2022-03-04	0	94
KNO3	01fresh	6	7	2022-03-04	0	94
KNO3	01fresh	6	8	2022-03-04	0	94
KNO3	01fresh	6	9	2022-03-04	0	94
KNO3	01fresh	6	10	2022-03-04	0	94
KNO3	01fresh	7	1	2022-02-08	1	70
KNO3	01fresh	7	2	2022-03-04	0	94
KNO3	01fresh	7	3	2022-03-04	0	94
KNO3	01fresh	7	4	2022-03-04	0	94
KNO3	01fresh	7	5	2022-03-04	0	94
KNO3	01fresh	7	6	2022-03-04	0	94
KNO3	01fresh	7	7	2022-03-04	0	94
KNO3	01fresh	7	8	2022-03-04	0	94
KNO3	01fresh	7	9	2022-03-04	0	94
KNO3	01fresh	7	10	2022-03-04	0	94
KNO3	01fresh	8	1	2022-03-04	0	94
KNO3	01fresh	8	2	2022-03-04	0	94
KNO3	01fresh	8	3	2022-03-04	0	94
KNO3	01fresh	8	4	2022-03-04	0	94
KNO3	01fresh	8	5	2022-03-04	0	94
KNO3	01fresh	8	6	2022-03-04	0	94
KNO3	01fresh	8	7	2022-03-04	0	94
KNO3	01fresh	8	8	2022-03-04	0	94
KNO3	01fresh	8	9	2022-03-04	0	94
KNO3	01fresh	8	10	2022-03-04	0	94
KNO3	01fresh	9	1	2022-01-31	1	62
KNO3	01fresh	9	2	2022-02-08	1	70
KNO3	01fresh	9	3	2022-03-04	0	94
KNO3	01fresh	9	4	2022-03-04	0	94
KNO3	01fresh	9	5	2022-03-04	0	94
KNO3	01fresh	9	6	2022-03-04	0	94
KNO3	01fresh	9	7	2022-03-04	0	94
KNO3	01fresh	9	8	2022-03-04	0	94
KNO3	01fresh	9	9	2022-03-04	0	94
KNO3	01fresh	9	10	2022-03-04	0	94
KNO3	01fresh	10	1	2022-01-14	1	45
KNO3	01fresh	10	2	2022-02-08	1	70
KNO3	01fresh	10	3	2022-03-04	0	94
KNO3	01fresh	10	4	2022-03-04	0	94
KNO3	01fresh	10	5	2022-03-04	0	94
KNO3	01fresh	10	6	2022-03-04	0	94
KNO3	01fresh	10	7	2022-03-04	0	94
KNO3	01fresh	10	8	2022-03-04	0	94
KNO3	01fresh	10	9	2022-03-04	0	94
KNO3	01fresh	10	10	2022-03-04	0	94
KNO3	dried	1	1	2022-01-27	1	58
KNO3	dried	1	2	2022-02-11	1	73
KNO3	dried	1	3	2022-02-25	1	87
KNO3	dried	1	4	2022-03-04	0	94
KNO3	dried	1	5	2022-03-04	0	94
KNO3	dried	1	6	2022-03-04	0	94
KNO3	dried	1	7	2022-03-04	0	94
KNO3	dried	1	8	2022-03-04	0	94
KNO3	dried	1	9	2022-03-04	0	94
KNO3	dried	1	10	2022-03-04	0	94
KNO3	dried	2	1	2022-01-11	1	42
KNO3	dried	2	2	2022-02-25	1	87
KNO3	dried	2	3	2022-03-04	1	94
KNO3	dried	2	4	2022-03-04	1	94
KNO3	dried	2	5	2022-03-04	1	94
KNO3	dried	2	6	2022-03-04	1	94
KNO3	dried	2	7	2022-03-04	1	94
KNO3	dried	2	8	2022-03-04	1	94
KNO3	dried	2	9	2022-03-04	0	94
KNO3	dried	2	10	2022-03-04	0	94
KNO3	dried	3	1	2022-01-11	1	42
KNO3	dried	3	2	2022-01-14	1	45
KNO3	dried	3	3	2022-01-27	1	58
KNO3	dried	3	4	2022-02-11	1	73
KNO3	dried	3	5	2022-03-04	0	94
KNO3	dried	3	6	2022-03-04	0	94
KNO3	dried	3	7	2022-03-04	0	94
KNO3	dried	3	8	2022-03-04	0	94
KNO3	dried	3	9	2022-03-04	0	94
KNO3	dried	3	10	2022-03-04	0	94
KNO3	dried	4	1	2022-03-04	0	94
KNO3	dried	4	2	2022-03-04	0	94
KNO3	dried	4	3	2022-03-04	0	94
KNO3	dried	4	4	2022-03-04	0	94
KNO3	dried	4	5	2022-03-04	0	94
KNO3	dried	4	6	2022-03-04	0	94
KNO3	dried	4	7	2022-03-04	0	94
KNO3	dried	4	8	2022-03-04	0	94
KNO3	dried	4	9	2022-03-04	0	94
KNO3	dried	4	10	2022-03-04	0	94
KNO3	dried	5	1	2022-02-21	1	52
KNO3	dried	5	2	2022-02-25	1	87
KNO3	dried	5	3	2022-03-04	0	94
KNO3	dried	5	4	2022-03-04	0	94
KNO3	dried	5	5	2022-03-04	0	94
KNO3	dried	5	6	2022-03-04	0	94
KNO3	dried	5	7	2022-03-04	0	94
KNO3	dried	5	8	2022-03-04	0	94
KNO3	dried	5	9	2022-03-04	0	94
KNO3	dried	5	10	2022-03-04	0	94
KNO3	dried	6	1	2022-01-27	1	58
KNO3	dried	6	2	2022-02-08	1	70
KNO3	dried	6	3	2022-03-04	0	94
KNO3	dried	6	4	2022-03-04	0	94
KNO3	dried	6	5	2022-03-04	0	94
KNO3	dried	6	6	2022-03-04	0	94
KNO3	dried	6	7	2022-03-04	0	94
KNO3	dried	6	8	2022-03-04	0	94
KNO3	dried	6	9	2022-03-04	0	94
KNO3	dried	6	10	2022-03-04	0	94
KNO3	dried	7	1	2022-01-31	1	62
KNO3	dried	7	2	2022-03-04	0	94
KNO3	dried	7	3	2022-03-04	0	94
KNO3	dried	7	4	2022-03-04	0	94
KNO3	dried	7	5	2022-03-04	0	94
KNO3	dried	7	6	2022-03-04	0	94
KNO3	dried	7	7	2022-03-04	0	94
KNO3	dried	7	8	2022-03-04	0	94
KNO3	dried	7	9	2022-03-04	0	94
KNO3	dried	7	10	2022-03-04	0	94
KNO3	dried	8	1	2022-01-08	1	39
KNO3	dried	8	2	2022-01-24	1	55
KNO3	dried	8	3	2022-01-24	1	55
KNO3	dried	8	4	2022-01-27	1	58
KNO3	dried	8	5	2022-02-08	1	73
KNO3	dried	8	6	2022-02-11	1	94
KNO3	dried	8	7	2022-03-04	0	94
KNO3	dried	8	8	2022-03-04	0	94
KNO3	dried	8	9	2022-03-04	0	94
KNO3	dried	8	10	2022-03-04	0	94
KNO3	dried	9	1	2022-01-11	1	42
KNO3	dried	9	2	2022-01-11	1	42
KNO3	dried	9	3	2022-01-31	1	62
KNO3	dried	9	4	2022-02-08	1	73
KNO3	dried	9	5	2022-02-16	1	78
KNO3	dried	9	6	2022-02-21	1	83
KNO3	dried	9	7	2022-03-04	0	94
KNO3	dried	9	8	2022-03-04	0	94
KNO3	dried	9	9	2022-03-04	0	94
KNO3	dried	9	10	2022-03-04	0	94
KNO3	dried	10	1	2022-01-08	1	39
KNO3	dried	10	2	2022-01-20	1	51
KNO3	dried	10	3	2022-03-04	0	94
KNO3	dried	10	4	2022-03-04	0	94
KNO3	dried	10	5	2022-03-04	0	94
KNO3	dried	10	6	2022-03-04	0	94
KNO3	dried	10	7	2022-03-04	0	94
KNO3	dried	10	8	2022-03-04	0	94
KNO3	dried	10	9	2022-03-04	0	94
KNO3	dried	10	10	2022-03-04	0	94
hydroprime	01fresh	1	1	2022-03-04	0	94
hydroprime	01fresh	1	2	2022-03-04	0	94
hydroprime	01fresh	1	3	2022-03-04	0	94
hydroprime	01fresh	1	4	2022-03-04	0	94
hydroprime	01fresh	1	5	2022-03-04	0	94
hydroprime	01fresh	1	6	2022-03-04	0	94
hydroprime	01fresh	1	7	2022-03-04	0	94
hydroprime	01fresh	1	8	2022-03-04	0	94
hydroprime	01fresh	1	9	2022-03-04	0	94
hydroprime	01fresh	1	10	2022-03-04	0	94
hydroprime	01fresh	2	1	2022-02-25	1	87
hydroprime	01fresh	2	2	2022-02-25	1	87
hydroprime	01fresh	2	3	2022-03-04	0	94
hydroprime	01fresh	2	4	2022-03-04	0	94
hydroprime	01fresh	2	5	2022-03-04	0	94
hydroprime	01fresh	2	6	2022-03-04	0	94
hydroprime	01fresh	2	7	2022-03-04	0	94
hydroprime	01fresh	2	8	2022-03-04	0	94
hydroprime	01fresh	2	9	2022-03-04	0	94
hydroprime	01fresh	2	10	2022-03-04	0	94
hydroprime	01fresh	3	1	2022-02-08	1	73
hydroprime	01fresh	3	2	2022-03-04	0	94
hydroprime	01fresh	3	3	2022-03-04	0	94
hydroprime	01fresh	3	4	2022-03-04	0	94
hydroprime	01fresh	3	5	2022-03-04	0	94
hydroprime	01fresh	3	6	2022-03-04	0	94
hydroprime	01fresh	3	7	2022-03-04	0	94
hydroprime	01fresh	3	8	2022-03-04	0	94
hydroprime	01fresh	3	9	2022-03-04	0	94
hydroprime	01fresh	3	10	2022-03-04	0	94
hydroprime	01fresh	4	1	2022-03-04	0	94
hydroprime	01fresh	4	2	2022-03-04	0	94
hydroprime	01fresh	4	3	2022-03-04	0	94
hydroprime	01fresh	4	4	2022-03-04	0	94
hydroprime	01fresh	4	5	2022-03-04	0	94
hydroprime	01fresh	4	6	2022-03-04	0	94
hydroprime	01fresh	4	7	2022-03-04	0	94
hydroprime	01fresh	4	8	2022-03-04	0	94
hydroprime	01fresh	4	9	2022-03-04	0	94
hydroprime	01fresh	4	10	2022-03-04	0	94
hydroprime	01fresh	5	1	2022-03-04	0	94
hydroprime	01fresh	5	2	2022-02-11	1	72
hydroprime	01fresh	5	3	2022-03-04	0	94
hydroprime	01fresh	5	4	2022-03-04	0	94
hydroprime	01fresh	5	5	2022-03-04	0	94
hydroprime	01fresh	5	6	2022-03-04	0	94
hydroprime	01fresh	5	7	2022-03-04	0	94
hydroprime	01fresh	5	8	2022-03-04	0	94
hydroprime	01fresh	5	9	2022-03-04	0	94
hydroprime	01fresh	5	10	2022-03-04	0	94
hydroprime	01fresh	6	1	2022-01-08	1	38
hydroprime	01fresh	6	2	2022-03-04	0	94
hydroprime	01fresh	6	3	2022-03-04	0	94
hydroprime	01fresh	6	4	2022-03-04	0	94
hydroprime	01fresh	6	5	2022-03-04	0	94
hydroprime	01fresh	6	6	2022-03-04	0	94
hydroprime	01fresh	6	7	2022-03-04	0	94
hydroprime	01fresh	6	8	2022-03-04	0	94
hydroprime	01fresh	6	9	2022-03-04	0	94
hydroprime	01fresh	6	10	2022-03-04	0	94
hydroprime	01fresh	7	1	2022-01-11	1	41
hydroprime	01fresh	7	2	2022-03-04	0	94
hydroprime	01fresh	7	3	2022-03-04	0	94
hydroprime	01fresh	7	4	2022-03-04	0	94
hydroprime	01fresh	7	5	2022-03-04	0	94
hydroprime	01fresh	7	6	2022-03-04	0	94
hydroprime	01fresh	7	7	2022-03-04	0	94
hydroprime	01fresh	7	8	2022-03-04	0	94
hydroprime	01fresh	7	9	2022-03-04	0	94
hydroprime	01fresh	7	10	2022-03-04	0	94
hydroprime	01fresh	8	1	2022-03-04	0	94
hydroprime	01fresh	8	2	2022-03-04	0	94
hydroprime	01fresh	8	3	2022-03-04	0	94
hydroprime	01fresh	8	4	2022-03-04	0	94
hydroprime	01fresh	8	5	2022-03-04	0	94
hydroprime	01fresh	8	6	2022-03-04	0	94
hydroprime	01fresh	8	7	2022-03-04	0	94
hydroprime	01fresh	8	8	2022-03-04	0	94
hydroprime	01fresh	8	9	2022-03-04	0	94
hydroprime	01fresh	8	10	2022-03-04	0	94
hydroprime	01fresh	9	1	2022-03-04	0	94
hydroprime	01fresh	9	2	2022-03-04	0	94
hydroprime	01fresh	9	3	2022-03-04	0	94
hydroprime	01fresh	9	4	2022-03-04	0	94
hydroprime	01fresh	9	5	2022-03-04	0	94
hydroprime	01fresh	9	6	2022-03-04	0	94
hydroprime	01fresh	9	7	2022-03-04	0	94
hydroprime	01fresh	9	8	2022-03-04	0	94
hydroprime	01fresh	9	9	2022-03-04	0	94
hydroprime	01fresh	9	10	2022-03-04	0	94
hydroprime	01fresh	10	1	2022-01-24	1	54
hydroprime	01fresh	10	2	2022-01-24	1	54
hydroprime	01fresh	10	3	2022-02-21	1	82
hydroprime	01fresh	10	4	2022-03-04	0	94
hydroprime	01fresh	10	5	2022-03-04	0	94
hydroprime	01fresh	10	6	2022-03-04	0	94
hydroprime	01fresh	10	7	2022-03-04	0	94
hydroprime	01fresh	10	8	2022-03-04	0	94
hydroprime	01fresh	10	9	2022-03-04	0	94
hydroprime	01fresh	10	10	2022-03-04	0	94
hydroprime	dried	1	1	2022-03-04	0	94
hydroprime	dried	1	2	2022-03-04	0	94
hydroprime	dried	1	3	2022-03-04	0	94
hydroprime	dried	1	4	2022-03-04	0	94
hydroprime	dried	1	5	2022-03-04	0	94
hydroprime	dried	1	6	2022-03-04	0	94
hydroprime	dried	1	7	2022-03-04	0	94
hydroprime	dried	1	8	2022-03-04	0	94
hydroprime	dried	1	9	2022-03-04	0	94
hydroprime	dried	1	10	2022-03-04	0	94
hydroprime	dried	2	1	2022-01-31	1	61
hydroprime	dried	2	2	2022-03-04	0	94
hydroprime	dried	2	3	2022-03-04	0	94
hydroprime	dried	2	4	2022-03-04	0	94
hydroprime	dried	2	5	2022-03-04	0	94
hydroprime	dried	2	6	2022-03-04	0	94
hydroprime	dried	2	7	2022-03-04	0	94
hydroprime	dried	2	8	2022-03-04	0	94
hydroprime	dried	2	9	2022-03-04	0	94
hydroprime	dried	2	10	2022-03-04	0	94
hydroprime	dried	3	1	2022-03-04	0	94
hydroprime	dried	3	2	2022-03-04	0	94
hydroprime	dried	3	3	2022-03-04	0	94
hydroprime	dried	3	4	2022-03-04	0	94
hydroprime	dried	3	5	2022-03-04	0	94
hydroprime	dried	3	6	2022-03-04	0	94
hydroprime	dried	3	7	2022-03-04	0	94
hydroprime	dried	3	8	2022-03-04	0	94
hydroprime	dried	3	9	2022-03-04	0	94
hydroprime	dried	3	10	2022-03-04	0	94
hydroprime	dried	4	1	2022-03-04	0	94
hydroprime	dried	4	2	2022-03-04	0	94
hydroprime	dried	4	3	2022-03-04	0	94
hydroprime	dried	4	4	2022-03-04	0	94
hydroprime	dried	4	5	2022-03-04	0	94
hydroprime	dried	4	6	2022-03-04	0	94
hydroprime	dried	4	7	2022-03-04	0	94
hydroprime	dried	4	8	2022-03-04	0	94
hydroprime	dried	4	9	2022-03-04	0	94
hydroprime	dried	4	10	2022-03-04	0	94
hydroprime	dried	5	1	2022-03-04	0	94
hydroprime	dried	5	2	2022-03-04	0	94
hydroprime	dried	5	3	2022-03-04	0	94
hydroprime	dried	5	4	2022-03-04	0	94
hydroprime	dried	5	5	2022-03-04	0	94
hydroprime	dried	5	6	2022-03-04	0	94
hydroprime	dried	5	7	2022-03-04	0	94
hydroprime	dried	5	8	2022-03-04	0	94
hydroprime	dried	5	9	2022-03-04	0	94
hydroprime	dried	5	10	2022-03-04	0	94
hydroprime	dried	6	1	2022-02-08	1	69
hydroprime	dried	6	2	2022-03-04	0	94
hydroprime	dried	6	3	2022-03-04	0	94
hydroprime	dried	6	4	2022-03-04	0	94
hydroprime	dried	6	5	2022-03-04	0	94
hydroprime	dried	6	6	2022-03-04	0	94
hydroprime	dried	6	7	2022-03-04	0	94
hydroprime	dried	6	8	2022-03-04	0	94
hydroprime	dried	6	9	2022-03-04	0	94
hydroprime	dried	6	10	2022-03-04	0	94
hydroprime	dried	7	1	2022-03-04	0	94
hydroprime	dried	7	2	2022-03-04	0	94
hydroprime	dried	7	3	2022-03-04	0	94
hydroprime	dried	7	4	2022-03-04	0	94
hydroprime	dried	7	5	2022-03-04	0	94
hydroprime	dried	7	6	2022-03-04	0	94
hydroprime	dried	7	7	2022-03-04	0	94
hydroprime	dried	7	8	2022-03-04	0	94
hydroprime	dried	7	9	2022-03-04	0	94
hydroprime	dried	7	10	2022-03-04	0	94
hydroprime	dried	8	1	2022-02-08	1	69
hydroprime	dried	8	2	2022-03-04	0	94
hydroprime	dried	8	3	2022-03-04	0	94
hydroprime	dried	8	4	2022-03-04	0	94
hydroprime	dried	8	5	2022-03-04	0	94
hydroprime	dried	8	6	2022-03-04	0	94
hydroprime	dried	8	7	2022-03-04	0	94
hydroprime	dried	8	8	2022-03-04	0	94
hydroprime	dried	8	9	2022-03-04	0	94
hydroprime	dried	8	10	2022-03-04	0	94
hydroprime	dried	9	1	2022-03-04	0	94
hydroprime	dried	9	2	2022-03-04	0	94
hydroprime	dried	9	3	2022-03-04	0	94
hydroprime	dried	9	4	2022-03-04	0	94
hydroprime	dried	9	5	2022-03-04	0	94
hydroprime	dried	9	6	2022-03-04	0	94
hydroprime	dried	9	7	2022-03-04	0	94
hydroprime	dried	9	8	2022-03-04	0	94
hydroprime	dried	9	9	2022-03-04	0	94
hydroprime	dried	9	10	2022-03-04	0	94
hydroprime	dried	10	1	2022-03-04	0	94
hydroprime	dried	10	2	2022-03-04	0	94
hydroprime	dried	10	3	2022-03-04	0	94
hydroprime	dried	10	4	2022-03-04	0	94
hydroprime	dried	10	5	2022-03-04	0	94
hydroprime	dried	10	6	2022-03-04	0	94
hydroprime	dried	10	7	2022-03-04	0	94
hydroprime	dried	10	8	2022-03-04	0	94
hydroprime	dried	10	9	2022-03-04	0	94
hydroprime	dried	10	10	2022-03-04	0	94
temp_shock	01fresh	1	1	2022-01-08	1	39
temp_shock	01fresh	1	2	2022-02-21	1	83
temp_shock	01fresh	1	3	2022-03-04	0	94
temp_shock	01fresh	1	4	2022-03-04	0	94
temp_shock	01fresh	1	5	2022-03-04	0	94
temp_shock	01fresh	1	6	2022-03-04	0	94
temp_shock	01fresh	1	7	2022-03-04	0	94
temp_shock	01fresh	1	8	2022-03-04	0	94
temp_shock	01fresh	1	9	2022-03-04	0	94
temp_shock	01fresh	1	10	2022-03-04	0	94
temp_shock	01fresh	2	1	2022-01-08	1	39
temp_shock	01fresh	2	2	2022-03-04	0	94
temp_shock	01fresh	2	3	2022-03-04	0	94
temp_shock	01fresh	2	4	2022-03-04	0	94
temp_shock	01fresh	2	5	2022-03-04	0	94
temp_shock	01fresh	2	6	2022-03-04	0	94
temp_shock	01fresh	2	7	2022-03-04	0	94
temp_shock	01fresh	2	8	2022-03-04	0	94
temp_shock	01fresh	2	9	2022-03-04	0	94
temp_shock	01fresh	2	10	2022-03-04	0	94
temp_shock	01fresh	3	1	2022-03-04	0	94
temp_shock	01fresh	3	2	2022-03-04	0	94
temp_shock	01fresh	3	3	2022-03-04	0	94
temp_shock	01fresh	3	4	2022-03-04	0	94
temp_shock	01fresh	3	5	2022-03-04	0	94
temp_shock	01fresh	3	6	2022-03-04	0	94
temp_shock	01fresh	3	7	2022-03-04	0	94
temp_shock	01fresh	3	8	2022-03-04	0	94
temp_shock	01fresh	3	9	2022-03-04	0	94
temp_shock	01fresh	3	10	2022-03-04	0	94
temp_shock	01fresh	4	1	2022-01-03	1	34
temp_shock	01fresh	4	2	2022-01-08	1	39
temp_shock	01fresh	4	3	2022-03-04	0	94
temp_shock	01fresh	4	4	2022-03-04	0	94
temp_shock	01fresh	4	5	2022-03-04	0	94
temp_shock	01fresh	4	6	2022-03-04	0	94
temp_shock	01fresh	4	7	2022-03-04	0	94
temp_shock	01fresh	4	8	2022-03-04	0	94
temp_shock	01fresh	4	9	2022-03-04	0	94
temp_shock	01fresh	4	10	2022-03-04	0	94
temp_shock	01fresh	5	1	2022-01-03	1	34
temp_shock	01fresh	5	2	2022-03-04	0	94
temp_shock	01fresh	5	3	2022-03-04	0	94
temp_shock	01fresh	5	4	2022-03-04	0	94
temp_shock	01fresh	5	5	2022-03-04	0	94
temp_shock	01fresh	5	6	2022-03-04	0	94
temp_shock	01fresh	5	7	2022-03-04	0	94
temp_shock	01fresh	5	8	2022-03-04	0	94
temp_shock	01fresh	5	9	2022-03-04	0	94
temp_shock	01fresh	5	10	2022-03-04	0	94
temp_shock	01fresh	6	1	2022-01-11	1	42
temp_shock	01fresh	6	2	2022-03-04	0	94
temp_shock	01fresh	6	3	2022-03-04	0	94
temp_shock	01fresh	6	4	2022-03-04	0	94
temp_shock	01fresh	6	5	2022-03-04	0	94
temp_shock	01fresh	6	6	2022-03-04	0	94
temp_shock	01fresh	6	7	2022-03-04	0	94
temp_shock	01fresh	6	8	2022-03-04	0	94
temp_shock	01fresh	6	9	2022-03-04	0	94
temp_shock	01fresh	6	10	2022-03-04	0	94
temp_shock	01fresh	7	1	2022-03-04	0	94
temp_shock	01fresh	7	2	2022-03-04	0	94
temp_shock	01fresh	7	3	2022-03-04	0	94
temp_shock	01fresh	7	4	2022-03-04	0	94
temp_shock	01fresh	7	5	2022-03-04	0	94
temp_shock	01fresh	7	6	2022-03-04	0	94
temp_shock	01fresh	7	7	2022-03-04	0	94
temp_shock	01fresh	7	8	2022-03-04	0	94
temp_shock	01fresh	7	9	2022-03-04	0	94
temp_shock	01fresh	7	10	2022-03-04	0	94
temp_shock	01fresh	8	1	2022-01-11	1	42
temp_shock	01fresh	8	2	2022-01-11	1	42
temp_shock	01fresh	8	3	2022-03-04	0	94
temp_shock	01fresh	8	4	2022-03-04	0	94
temp_shock	01fresh	8	5	2022-03-04	0	94
temp_shock	01fresh	8	6	2022-03-04	0	94
temp_shock	01fresh	8	7	2022-03-04	0	94
temp_shock	01fresh	8	8	2022-03-04	0	94
temp_shock	01fresh	8	9	2022-03-04	0	94
temp_shock	01fresh	8	10	2022-03-04	0	94
temp_shock	01fresh	9	1	2022-03-04	0	94
temp_shock	01fresh	9	2	2022-03-04	0	94
temp_shock	01fresh	9	3	2022-03-04	0	94
temp_shock	01fresh	9	4	2022-03-04	0	94
temp_shock	01fresh	9	5	2022-03-04	0	94
temp_shock	01fresh	9	6	2022-03-04	0	94
temp_shock	01fresh	9	7	2022-03-04	0	94
temp_shock	01fresh	9	8	2022-03-04	0	94
temp_shock	01fresh	9	9	2022-03-04	0	94
temp_shock	01fresh	9	10	2022-03-04	0	94
temp_shock	01fresh	10	1	2022-01-11	1	42
temp_shock	01fresh	10	2	2022-03-04	0	94
temp_shock	01fresh	10	3	2022-03-04	0	94
temp_shock	01fresh	10	4	2022-03-04	0	94
temp_shock	01fresh	10	5	2022-03-04	0	94
temp_shock	01fresh	10	6	2022-03-04	0	94
temp_shock	01fresh	10	7	2022-03-04	0	94
temp_shock	01fresh	10	8	2022-03-04	0	94
temp_shock	01fresh	10	9	2022-03-04	0	94
temp_shock	01fresh	10	10	2022-03-04	0	94
temp_shock	dried	1	1	2022-03-04	0	94
temp_shock	dried	1	2	2022-03-04	0	94
temp_shock	dried	1	3	2022-03-04	0	94
temp_shock	dried	1	4	2022-03-04	0	94
temp_shock	dried	1	5	2022-03-04	0	94
temp_shock	dried	1	6	2022-03-04	0	94
temp_shock	dried	1	7	2022-03-04	0	94
temp_shock	dried	1	8	2022-03-04	0	94
temp_shock	dried	1	9	2022-03-04	0	94
temp_shock	dried	1	10	2022-03-04	0	94
temp_shock	dried	2	1	2022-01-03	0	34
temp_shock	dried	2	2	2022-01-08	0	39
temp_shock	dried	2	3	2022-03-04	0	94
temp_shock	dried	2	4	2022-03-04	0	94
temp_shock	dried	2	5	2022-03-04	0	94
temp_shock	dried	2	6	2022-03-04	0	94
temp_shock	dried	2	7	2022-03-04	0	94
temp_shock	dried	2	8	2022-03-04	0	94
temp_shock	dried	2	9	2022-03-04	0	94
temp_shock	dried	2	10	2022-03-04	0	94
temp_shock	dried	3	1	2022-01-08	1	39
temp_shock	dried	3	2	2022-03-04	0	94
temp_shock	dried	3	3	2022-03-04	0	94
temp_shock	dried	3	4	2022-03-04	0	94
temp_shock	dried	3	5	2022-03-04	0	94
temp_shock	dried	3	6	2022-03-04	0	94
temp_shock	dried	3	7	2022-03-04	0	94
temp_shock	dried	3	8	2022-03-04	0	94
temp_shock	dried	3	9	2022-03-04	0	94
temp_shock	dried	3	10	2022-03-04	0	94
temp_shock	dried	4	1	2022-03-04	0	94
temp_shock	dried	4	2	2022-03-04	0	94
temp_shock	dried	4	3	2022-03-04	0	94
temp_shock	dried	4	4	2022-03-04	0	94
temp_shock	dried	4	5	2022-03-04	0	94
temp_shock	dried	4	6	2022-03-04	0	94
temp_shock	dried	4	7	2022-03-04	0	94
temp_shock	dried	4	8	2022-03-04	0	94
temp_shock	dried	4	9	2022-03-04	0	94
temp_shock	dried	4	10	2022-03-04	0	94
temp_shock	dried	5	1	2022-01-08	1	39
temp_shock	dried	5	2	2022-01-11	1	42
temp_shock	dried	5	3	2022-03-04	0	94
temp_shock	dried	5	4	2022-03-04	0	94
temp_shock	dried	5	5	2022-03-04	0	94
temp_shock	dried	5	6	2022-03-04	0	94
temp_shock	dried	5	7	2022-03-04	0	94
temp_shock	dried	5	8	2022-03-04	0	94
temp_shock	dried	5	9	2022-03-04	0	94
temp_shock	dried	5	10	2022-03-04	0	94
temp_shock	dried	6	1	2022-03-04	0	94
temp_shock	dried	6	2	2022-03-04	0	94
temp_shock	dried	6	3	2022-03-04	0	94
temp_shock	dried	6	4	2022-03-04	0	94
temp_shock	dried	6	5	2022-03-04	0	94
temp_shock	dried	6	6	2022-03-04	0	94
temp_shock	dried	6	7	2022-03-04	0	94
temp_shock	dried	6	8	2022-03-04	0	94
temp_shock	dried	6	9	2022-03-04	0	94
temp_shock	dried	6	10	2022-03-04	0	94
temp_shock	dried	7	1	2022-03-04	0	94
temp_shock	dried	7	2	2022-03-04	0	94
temp_shock	dried	7	3	2022-03-04	0	94
temp_shock	dried	7	4	2022-03-04	0	94
temp_shock	dried	7	5	2022-03-04	0	94
temp_shock	dried	7	6	2022-03-04	0	94
temp_shock	dried	7	7	2022-03-04	0	94
temp_shock	dried	7	8	2022-03-04	0	94
temp_shock	dried	7	9	2022-03-04	0	94
temp_shock	dried	7	10	2022-03-04	0	94
temp_shock	dried	8	1	2022-01-11	1	42
temp_shock	dried	8	2	2022-01-27	1	58
temp_shock	dried	8	3	2022-03-04	0	94
temp_shock	dried	8	4	2022-03-04	0	94
temp_shock	dried	8	5	2022-03-04	0	94
temp_shock	dried	8	6	2022-03-04	0	94
temp_shock	dried	8	7	2022-03-04	0	94
temp_shock	dried	8	8	2022-03-04	0	94
temp_shock	dried	8	9	2022-03-04	0	94
temp_shock	dried	8	10	2022-03-04	0	94
temp_shock	dried	9	1	2022-03-04	0	94
temp_shock	dried	9	2	2022-03-04	0	94
temp_shock	dried	9	3	2022-03-04	0	94
temp_shock	dried	9	4	2022-03-04	0	94
temp_shock	dried	9	5	2022-03-04	0	94
temp_shock	dried	9	6	2022-03-04	0	94
temp_shock	dried	9	7	2022-03-04	0	94
temp_shock	dried	9	8	2022-03-04	0	94
temp_shock	dried	9	9	2022-03-04	0	94
temp_shock	dried	9	10	2022-03-04	0	94
temp_shock	dried	10	1	2022-01-08	1	39
temp_shock	dried	10	2	2022-01-11	1	42
temp_shock	dried	10	3	2022-03-04	0	94
temp_shock	dried	10	4	2022-03-04	0	94
temp_shock	dried	10	5	2022-03-04	0	94
temp_shock	dried	10	6	2022-03-04	0	94
temp_shock	dried	10	7	2022-03-04	0	94
temp_shock	dried	10	8	2022-03-04	0	94
temp_shock	dried	10	9	2022-03-04	0	94
temp_shock	dried	10	10	2022-03-04	0	94
percussion	01fresh	1	1	2022-03-04	0	94
percussion	01fresh	1	2	2022-03-04	0	94
percussion	01fresh	1	3	2022-03-04	0	94
percussion	01fresh	1	4	2022-03-04	0	94
percussion	01fresh	1	5	2022-03-04	0	94
percussion	01fresh	1	6	2022-03-04	0	94
percussion	01fresh	1	7	2022-03-04	0	94
percussion	01fresh	1	8	2022-03-04	0	94
percussion	01fresh	1	9	2022-03-04	0	94
percussion	01fresh	1	10	2022-03-04	0	94
percussion	01fresh	2	1	2022-03-04	0	94
percussion	01fresh	2	2	2022-03-04	0	94
percussion	01fresh	2	3	2022-03-04	0	94
percussion	01fresh	2	4	2022-03-04	0	94
percussion	01fresh	2	5	2022-03-04	0	94
percussion	01fresh	2	6	2022-03-04	0	94
percussion	01fresh	2	7	2022-03-04	0	94
percussion	01fresh	2	8	2022-03-04	0	94
percussion	01fresh	2	9	2022-03-04	0	94
percussion	01fresh	2	10	2022-03-04	0	94
percussion	01fresh	3	1	2912-2021	1	29
percussion	01fresh	3	2	2022-03-04	0	94
percussion	01fresh	3	3	2022-03-04	0	94
percussion	01fresh	3	4	2022-03-04	0	94
percussion	01fresh	3	5	2022-03-04	0	94
percussion	01fresh	3	6	2022-03-04	0	94
percussion	01fresh	3	7	2022-03-04	0	94
percussion	01fresh	3	8	2022-03-04	0	94
percussion	01fresh	3	9	2022-03-04	0	94
percussion	01fresh	3	10	2022-03-04	0	94
percussion	01fresh	4	1	2022-03-04	0	94
percussion	01fresh	4	2	2022-03-04	0	94
percussion	01fresh	4	3	2022-03-04	0	94
percussion	01fresh	4	4	2022-03-04	0	94
percussion	01fresh	4	5	2022-03-04	0	94
percussion	01fresh	4	6	2022-03-04	0	94
percussion	01fresh	4	7	2022-03-04	0	94
percussion	01fresh	4	8	2022-03-04	0	94
percussion	01fresh	4	9	2022-03-04	0	94
percussion	01fresh	4	10	2022-03-04	0	94
percussion	01fresh	5	1	2022-03-04	0	94
percussion	01fresh	5	2	2022-03-04	0	94
percussion	01fresh	5	3	2022-03-04	0	94
percussion	01fresh	5	4	2022-03-04	0	94
percussion	01fresh	5	5	2022-03-04	0	94
percussion	01fresh	5	6	2022-03-04	0	94
percussion	01fresh	5	7	2022-03-04	0	94
percussion	01fresh	5	8	2022-03-04	0	94
percussion	01fresh	5	9	2022-03-04	0	94
percussion	01fresh	5	10	2022-03-04	0	94
percussion	01fresh	6	1	2022-03-04	0	94
percussion	01fresh	6	2	2022-03-04	0	94
percussion	01fresh	6	3	2022-03-04	0	94
percussion	01fresh	6	4	2022-03-04	0	94
percussion	01fresh	6	5	2022-03-04	0	94
percussion	01fresh	6	6	2022-03-04	0	94
percussion	01fresh	6	7	2022-03-04	0	94
percussion	01fresh	6	8	2022-03-04	0	94
percussion	01fresh	6	9	2022-03-04	0	94
percussion	01fresh	6	10	2022-03-04	0	94
percussion	01fresh	7	1	2022-03-04	0	94
percussion	01fresh	7	2	2022-03-04	0	94
percussion	01fresh	7	3	2022-03-04	0	94
percussion	01fresh	7	4	2022-03-04	0	94
percussion	01fresh	7	5	2022-03-04	0	94
percussion	01fresh	7	6	2022-03-04	0	94
percussion	01fresh	7	7	2022-03-04	0	94
percussion	01fresh	7	8	2022-03-04	0	94
percussion	01fresh	7	9	2022-03-04	0	94
percussion	01fresh	7	10	2022-03-04	0	94
percussion	01fresh	8	1	2022-03-04	0	94
percussion	01fresh	8	2	2022-03-04	0	94
percussion	01fresh	8	3	2022-03-04	0	94
percussion	01fresh	8	4	2022-03-04	0	94
percussion	01fresh	8	5	2022-03-04	0	94
percussion	01fresh	8	6	2022-03-04	0	94
percussion	01fresh	8	7	2022-03-04	0	94
percussion	01fresh	8	8	2022-03-04	0	94
percussion	01fresh	8	9	2022-03-04	0	94
percussion	01fresh	8	10	2022-03-04	0	94
percussion	01fresh	9	1	2022-03-04	0	94
percussion	01fresh	9	2	2022-03-04	0	94
percussion	01fresh	9	3	2022-03-04	0	94
percussion	01fresh	9	4	2022-03-04	0	94
percussion	01fresh	9	5	2022-03-04	0	94
percussion	01fresh	9	6	2022-03-04	0	94
percussion	01fresh	9	7	2022-03-04	0	94
percussion	01fresh	9	8	2022-03-04	0	94
percussion	01fresh	9	9	2022-03-04	0	94
percussion	01fresh	9	10	2022-03-04	0	94
percussion	01fresh	10	1	2022-03-04	0	94
percussion	01fresh	10	2	2022-03-04	0	94
percussion	01fresh	10	3	2022-03-04	0	94
percussion	01fresh	10	4	2022-03-04	0	94
percussion	01fresh	10	5	2022-03-04	0	94
percussion	01fresh	10	6	2022-03-04	0	94
percussion	01fresh	10	7	2022-03-04	0	94
percussion	01fresh	10	8	2022-03-04	0	94
percussion	01fresh	10	9	2022-03-04	0	94
percussion	01fresh	10	10	2022-03-04	0	94
percussion	dried	1	1	2022-03-04	0	94
percussion	dried	1	2	2022-03-04	0	94
percussion	dried	1	3	2022-03-04	0	94
percussion	dried	1	4	2022-03-04	0	94
percussion	dried	1	5	2022-03-04	0	94
percussion	dried	1	6	2022-03-04	0	94
percussion	dried	1	7	2022-03-04	0	94
percussion	dried	1	8	2022-03-04	0	94
percussion	dried	1	9	2022-03-04	0	94
percussion	dried	1	10	2022-03-04	0	94
percussion	dried	2	1	2022-03-04	0	94
percussion	dried	2	2	2022-03-04	0	94
percussion	dried	2	3	2022-03-04	0	94
percussion	dried	2	4	2022-03-04	0	94
percussion	dried	2	5	2022-03-04	0	94
percussion	dried	2	6	2022-03-04	0	94
percussion	dried	2	7	2022-03-04	0	94
percussion	dried	2	8	2022-03-04	0	94
percussion	dried	2	9	2022-03-04	0	94
percussion	dried	2	10	2022-03-04	0	94
percussion	dried	3	1	2022-03-04	0	94
percussion	dried	3	2	2022-03-04	0	94
percussion	dried	3	3	2022-03-04	0	94
percussion	dried	3	4	2022-03-04	0	94
percussion	dried	3	5	2022-03-04	0	94
percussion	dried	3	6	2022-03-04	0	94
percussion	dried	3	7	2022-03-04	0	94
percussion	dried	3	8	2022-03-04	0	94
percussion	dried	3	9	2022-03-04	0	94
percussion	dried	3	10	2022-03-04	0	94
percussion	dried	4	1	2022-03-04	0	94
percussion	dried	4	2	2022-03-04	0	94
percussion	dried	4	3	2022-03-04	0	94
percussion	dried	4	4	2022-03-04	0	94
percussion	dried	4	5	2022-03-04	0	94
percussion	dried	4	6	2022-03-04	0	94
percussion	dried	4	7	2022-03-04	0	94
percussion	dried	4	8	2022-03-04	0	94
percussion	dried	4	9	2022-03-04	0	94
percussion	dried	4	10	2022-03-04	0	94
percussion	dried	5	1	2022-03-04	0	94
percussion	dried	5	2	2022-03-04	0	94
percussion	dried	5	3	2022-03-04	0	94
percussion	dried	5	4	2022-03-04	0	94
percussion	dried	5	5	2022-03-04	0	94
percussion	dried	5	6	2022-03-04	0	94
percussion	dried	5	7	2022-03-04	0	94
percussion	dried	5	8	2022-03-04	0	94
percussion	dried	5	9	2022-03-04	0	94
percussion	dried	5	10	2022-03-04	0	94
percussion	dried	6	1	2022-03-04	0	94
percussion	dried	6	2	2022-03-04	0	94
percussion	dried	6	3	2022-03-04	0	94
percussion	dried	6	4	2022-03-04	0	94
percussion	dried	6	5	2022-03-04	0	94
percussion	dried	6	6	2022-03-04	0	94
percussion	dried	6	7	2022-03-04	0	94
percussion	dried	6	8	2022-03-04	0	94
percussion	dried	6	9	2022-03-04	0	94
percussion	dried	6	10	2022-03-04	0	94
percussion	dried	7	1	2022-03-04	0	94
percussion	dried	7	2	2022-03-04	0	94
percussion	dried	7	3	2022-03-04	0	94
percussion	dried	7	4	2022-03-04	0	94
percussion	dried	7	5	2022-03-04	0	94
percussion	dried	7	6	2022-03-04	0	94
percussion	dried	7	7	2022-03-04	0	94
percussion	dried	7	8	2022-03-04	0	94
percussion	dried	7	9	2022-03-04	0	94
percussion	dried	7	10	2022-03-04	0	94
percussion	dried	8	1	2022-03-04	0	94
percussion	dried	8	2	2022-03-04	0	94
percussion	dried	8	3	2022-03-04	0	94
percussion	dried	8	4	2022-03-04	0	94
percussion	dried	8	5	2022-03-04	0	94
percussion	dried	8	6	2022-03-04	0	94
percussion	dried	8	7	2022-03-04	0	94
percussion	dried	8	8	2022-03-04	0	94
percussion	dried	8	9	2022-03-04	0	94
percussion	dried	8	10	2022-03-04	0	94
percussion	dried	9	1	2022-03-04	0	94
percussion	dried	9	2	2022-03-04	0	94
percussion	dried	9	3	2022-03-04	0	94
percussion	dried	9	4	2022-03-04	0	94
percussion	dried	9	5	2022-03-04	0	94
percussion	dried	9	6	2022-03-04	0	94
percussion	dried	9	7	2022-03-04	0	94
percussion	dried	9	8	2022-03-04	0	94
percussion	dried	9	9	2022-03-04	0	94
percussion	dried	9	10	2022-03-04	0	94
percussion	dried	10	1	2022-03-04	0	94
percussion	dried	10	2	2022-03-04	0	94
percussion	dried	10	3	2022-03-04	0	94
percussion	dried	10	4	2022-03-04	0	94
percussion	dried	10	5	2022-03-04	0	94
percussion	dried	10	6	2022-03-04	0	94
percussion	dried	10	7	2022-03-04	0	94
percussion	dried	10	8	2022-03-04	0	94
percussion	dried	10	9	2022-03-04	0	94
percussion	dried	10	10	2022-03-04	0	94
cold_strat	01fresh	1	1	2022-03-04	0	94
cold_strat	01fresh	1	2	2022-03-04	0	94
cold_strat	01fresh	1	3	2022-03-04	0	94
cold_strat	01fresh	1	4	2022-03-04	0	94
cold_strat	01fresh	1	5	2022-03-04	0	94
cold_strat	01fresh	1	6	2022-03-04	0	94
cold_strat	01fresh	1	7	2022-03-04	0	94
cold_strat	01fresh	1	8	2022-03-04	0	94
cold_strat	01fresh	1	9	2022-03-04	0	94
cold_strat	01fresh	1	10	2022-03-04	0	94
cold_strat	01fresh	2	1	2022-03-04	0	94
cold_strat	01fresh	2	2	2022-03-04	0	94
cold_strat	01fresh	2	3	2022-03-04	0	94
cold_strat	01fresh	2	4	2022-03-04	0	94
cold_strat	01fresh	2	5	2022-03-04	0	94
cold_strat	01fresh	2	6	2022-03-04	0	94
cold_strat	01fresh	2	7	2022-03-04	0	94
cold_strat	01fresh	2	8	2022-03-04	0	94
cold_strat	01fresh	2	9	2022-03-04	0	94
cold_strat	01fresh	2	10	2022-03-04	0	94
cold_strat	01fresh	3	1	2022-03-04	0	94
cold_strat	01fresh	3	2	2022-03-04	0	94
cold_strat	01fresh	3	3	2022-03-04	0	94
cold_strat	01fresh	3	4	2022-03-04	0	94
cold_strat	01fresh	3	5	2022-03-04	0	94
cold_strat	01fresh	3	6	2022-03-04	0	94
cold_strat	01fresh	3	7	2022-03-04	0	94
cold_strat	01fresh	3	8	2022-03-04	0	94
cold_strat	01fresh	3	9	2022-03-04	0	94
cold_strat	01fresh	3	10	2022-03-04	0	94
cold_strat	01fresh	4	1	2022-03-04	0	94
cold_strat	01fresh	4	2	2022-03-04	0	94
cold_strat	01fresh	4	3	2022-03-04	0	94
cold_strat	01fresh	4	4	2022-03-04	0	94
cold_strat	01fresh	4	5	2022-03-04	0	94
cold_strat	01fresh	4	6	2022-03-04	0	94
cold_strat	01fresh	4	7	2022-03-04	0	94
cold_strat	01fresh	4	8	2022-03-04	0	94
cold_strat	01fresh	4	9	2022-03-04	0	94
cold_strat	01fresh	4	10	2022-03-04	0	94
cold_strat	01fresh	5	1	2022-03-04	0	94
cold_strat	01fresh	5	2	2022-03-04	0	94
cold_strat	01fresh	5	3	2022-03-04	0	94
cold_strat	01fresh	5	4	2022-03-04	0	94
cold_strat	01fresh	5	5	2022-03-04	0	94
cold_strat	01fresh	5	6	2022-03-04	0	94
cold_strat	01fresh	5	7	2022-03-04	0	94
cold_strat	01fresh	5	8	2022-03-04	0	94
cold_strat	01fresh	5	9	2022-03-04	0	94
cold_strat	01fresh	5	10	2022-03-04	0	94
cold_strat	01fresh	6	1	2022-03-04	0	94
cold_strat	01fresh	6	2	2022-03-04	0	94
cold_strat	01fresh	6	3	2022-03-04	0	94
cold_strat	01fresh	6	4	2022-03-04	0	94
cold_strat	01fresh	6	5	2022-03-04	0	94
cold_strat	01fresh	6	6	2022-03-04	0	94
cold_strat	01fresh	6	7	2022-03-04	0	94
cold_strat	01fresh	6	8	2022-03-04	0	94
cold_strat	01fresh	6	9	2022-03-04	0	94
cold_strat	01fresh	6	10	2022-03-04	0	94
cold_strat	01fresh	7	1	2022-03-04	0	94
cold_strat	01fresh	7	2	2022-03-04	0	94
cold_strat	01fresh	7	3	2022-03-04	0	94
cold_strat	01fresh	7	4	2022-03-04	0	94
cold_strat	01fresh	7	5	2022-03-04	0	94
cold_strat	01fresh	7	6	2022-03-04	0	94
cold_strat	01fresh	7	7	2022-03-04	0	94
cold_strat	01fresh	7	8	2022-03-04	0	94
cold_strat	01fresh	7	9	2022-03-04	0	94
cold_strat	01fresh	7	10	2022-03-04	0	94
cold_strat	01fresh	8	1	2022-03-04	0	94
cold_strat	01fresh	8	2	2022-03-04	0	94
cold_strat	01fresh	8	3	2022-03-04	0	94
cold_strat	01fresh	8	4	2022-03-04	0	94
cold_strat	01fresh	8	5	2022-03-04	0	94
cold_strat	01fresh	8	6	2022-03-04	0	94
cold_strat	01fresh	8	7	2022-03-04	0	94
cold_strat	01fresh	8	8	2022-03-04	0	94
cold_strat	01fresh	8	9	2022-03-04	0	94
cold_strat	01fresh	8	10	2022-03-04	0	94
cold_strat	01fresh	9	1	2022-03-04	0	94
cold_strat	01fresh	9	2	2022-03-04	0	94
cold_strat	01fresh	9	3	2022-03-04	0	94
cold_strat	01fresh	9	4	2022-03-04	0	94
cold_strat	01fresh	9	5	2022-03-04	0	94
cold_strat	01fresh	9	6	2022-03-04	0	94
cold_strat	01fresh	9	7	2022-03-04	0	94
cold_strat	01fresh	9	8	2022-03-04	0	94
cold_strat	01fresh	9	9	2022-03-04	0	94
cold_strat	01fresh	9	10	2022-03-04	0	94
cold_strat	01fresh	10	1	2022-03-04	0	94
cold_strat	01fresh	10	2	2022-03-04	0	94
cold_strat	01fresh	10	3	2022-03-04	0	94
cold_strat	01fresh	10	4	2022-03-04	0	94
cold_strat	01fresh	10	5	2022-03-04	0	94
cold_strat	01fresh	10	6	2022-03-04	0	94
cold_strat	01fresh	10	7	2022-03-04	0	94
cold_strat	01fresh	10	8	2022-03-04	0	94
cold_strat	01fresh	10	9	2022-03-04	0	94
cold_strat	01fresh	10	10	2022-03-04	0	94
cold_strat	dried	1	1	2022-03-04	0	94
cold_strat	dried	1	2	2022-03-04	0	94
cold_strat	dried	1	3	2022-03-04	0	94
cold_strat	dried	1	4	2022-03-04	0	94
cold_strat	dried	1	5	2022-03-04	0	94
cold_strat	dried	1	6	2022-03-04	0	94
cold_strat	dried	1	7	2022-03-04	0	94
cold_strat	dried	1	8	2022-03-04	0	94
cold_strat	dried	1	9	2022-03-04	0	94
cold_strat	dried	1	10	2022-03-04	0	94
cold_strat	dried	2	1	2022-01-31	1	62
cold_strat	dried	2	2	2022-03-04	0	94
cold_strat	dried	2	3	2022-03-04	0	94
cold_strat	dried	2	4	2022-03-04	0	94
cold_strat	dried	2	5	2022-03-04	0	94
cold_strat	dried	2	6	2022-03-04	0	94
cold_strat	dried	2	7	2022-03-04	0	94
cold_strat	dried	2	8	2022-03-04	0	94
cold_strat	dried	2	9	2022-03-04	0	94
cold_strat	dried	2	10	2022-03-04	0	94
cold_strat	dried	3	1	2022-03-04	0	94
cold_strat	dried	3	2	2022-03-04	0	94
cold_strat	dried	3	3	2022-03-04	0	94
cold_strat	dried	3	4	2022-03-04	0	94
cold_strat	dried	3	5	2022-03-04	0	94
cold_strat	dried	3	6	2022-03-04	0	94
cold_strat	dried	3	7	2022-03-04	0	94
cold_strat	dried	3	8	2022-03-04	0	94
cold_strat	dried	3	9	2022-03-04	0	94
cold_strat	dried	3	10	2022-03-04	0	94
cold_strat	dried	4	1	2022-03-04	0	94
cold_strat	dried	4	2	2022-03-04	0	94
cold_strat	dried	4	3	2022-03-04	0	94
cold_strat	dried	4	4	2022-03-04	0	94
cold_strat	dried	4	5	2022-03-04	0	94
cold_strat	dried	4	6	2022-03-04	0	94
cold_strat	dried	4	7	2022-03-04	0	94
cold_strat	dried	4	8	2022-03-04	0	94
cold_strat	dried	4	9	2022-03-04	0	94
cold_strat	dried	4	10	2022-03-04	0	94
cold_strat	dried	5	1	2022-03-04	0	94
cold_strat	dried	5	2	2022-03-04	0	94
cold_strat	dried	5	3	2022-03-04	0	94
cold_strat	dried	5	4	2022-03-04	0	94
cold_strat	dried	5	5	2022-03-04	0	94
cold_strat	dried	5	6	2022-03-04	0	94
cold_strat	dried	5	7	2022-03-04	0	94
cold_strat	dried	5	8	2022-03-04	0	94
cold_strat	dried	5	9	2022-03-04	0	94
cold_strat	dried	5	10	2022-03-04	0	94
cold_strat	dried	6	1	2022-03-04	0	94
cold_strat	dried	6	2	2022-03-04	0	94
cold_strat	dried	6	3	2022-03-04	0	94
cold_strat	dried	6	4	2022-03-04	0	94
cold_strat	dried	6	5	2022-03-04	0	94
cold_strat	dried	6	6	2022-03-04	0	94
cold_strat	dried	6	7	2022-03-04	0	94
cold_strat	dried	6	8	2022-03-04	0	94
cold_strat	dried	6	9	2022-03-04	0	94
cold_strat	dried	6	10	2022-03-04	0	94
cold_strat	dried	7	1	2022-03-04	0	94
cold_strat	dried	7	2	2022-03-04	0	94
cold_strat	dried	7	3	2022-03-04	0	94
cold_strat	dried	7	4	2022-03-04	0	94
cold_strat	dried	7	5	2022-03-04	0	94
cold_strat	dried	7	6	2022-03-04	0	94
cold_strat	dried	7	7	2022-03-04	0	94
cold_strat	dried	7	8	2022-03-04	0	94
cold_strat	dried	7	9	2022-03-04	0	94
cold_strat	dried	7	10	2022-03-04	0	94
cold_strat	dried	8	1	2022-03-04	0	94
cold_strat	dried	8	2	2022-03-04	0	94
cold_strat	dried	8	3	2022-03-04	0	94
cold_strat	dried	8	4	2022-03-04	0	94
cold_strat	dried	8	5	2022-03-04	0	94
cold_strat	dried	8	6	2022-03-04	0	94
cold_strat	dried	8	7	2022-03-04	0	94
cold_strat	dried	8	8	2022-03-04	0	94
cold_strat	dried	8	9	2022-03-04	0	94
cold_strat	dried	8	10	2022-03-04	0	94
cold_strat	dried	9	1	2022-03-04	0	94
cold_strat	dried	9	2	2022-03-04	0	94
cold_strat	dried	9	3	2022-03-04	0	94
cold_strat	dried	9	4	2022-03-04	0	94
cold_strat	dried	9	5	2022-03-04	0	94
cold_strat	dried	9	6	2022-03-04	0	94
cold_strat	dried	9	7	2022-03-04	0	94
cold_strat	dried	9	8	2022-03-04	0	94
cold_strat	dried	9	9	2022-03-04	0	94
cold_strat	dried	9	10	2022-03-04	0	94
cold_strat	dried	10	1	2022-03-04	0	94
cold_strat	dried	10	2	2022-03-04	0	94
cold_strat	dried	10	3	2022-03-04	0	94
cold_strat	dried	10	4	2022-03-04	0	94
cold_strat	dried	10	5	2022-03-04	0	94
cold_strat	dried	10	6	2022-03-04	0	94
cold_strat	dried	10	7	2022-03-04	0	94
cold_strat	dried	10	8	2022-03-04	0	94
cold_strat	dried	10	9	2022-03-04	0	94
cold_strat	dried	10	10	2022-03-04	0	94
H2O2	01fresh	1	1	2022-03-04	0	94
H2O2	01fresh	1	2	2022-03-04	0	94
H2O2	01fresh	1	3	2022-03-04	0	94
H2O2	01fresh	1	4	2022-03-04	0	94
H2O2	01fresh	1	5	2022-03-04	0	94
H2O2	01fresh	1	6	2022-03-04	0	94
H2O2	01fresh	1	7	2022-03-04	0	94
H2O2	01fresh	1	8	2022-03-04	0	94
H2O2	01fresh	1	9	2022-03-04	0	94
H2O2	01fresh	1	10	2022-03-04	0	94
H2O2	01fresh	2	1	2022-03-04	0	94
H2O2	01fresh	2	2	2022-03-04	0	94
H2O2	01fresh	2	3	2022-03-04	0	94
H2O2	01fresh	2	4	2022-03-04	0	94
H2O2	01fresh	2	5	2022-03-04	0	94
H2O2	01fresh	2	6	2022-03-04	0	94
H2O2	01fresh	2	7	2022-03-04	0	94
H2O2	01fresh	2	8	2022-03-04	0	94
H2O2	01fresh	2	9	2022-03-04	0	94
H2O2	01fresh	2	10	2022-03-04	0	94
H2O2	01fresh	3	1	2022-03-04	0	94
H2O2	01fresh	3	2	2022-03-04	0	94
H2O2	01fresh	3	3	2022-03-04	0	94
H2O2	01fresh	3	4	2022-03-04	0	94
H2O2	01fresh	3	5	2022-03-04	0	94
H2O2	01fresh	3	6	2022-03-04	0	94
H2O2	01fresh	3	7	2022-03-04	0	94
H2O2	01fresh	3	8	2022-03-04	0	94
H2O2	01fresh	3	9	2022-03-04	0	94
H2O2	01fresh	3	10	2022-03-04	0	94
H2O2	01fresh	4	1	2022-03-04	0	94
H2O2	01fresh	4	2	2022-03-04	0	94
H2O2	01fresh	4	3	2022-03-04	0	94
H2O2	01fresh	4	4	2022-03-04	0	94
H2O2	01fresh	4	5	2022-03-04	0	94
H2O2	01fresh	4	6	2022-03-04	0	94
H2O2	01fresh	4	7	2022-03-04	0	94
H2O2	01fresh	4	8	2022-03-04	0	94
H2O2	01fresh	4	9	2022-03-04	0	94
H2O2	01fresh	4	10	2022-03-04	0	94
H2O2	01fresh	5	1	2022-01-08	1	39
H2O2	01fresh	5	2	2022-03-04	0	94
H2O2	01fresh	5	3	2022-03-04	0	94
H2O2	01fresh	5	4	2022-03-04	0	94
H2O2	01fresh	5	5	2022-03-04	0	94
H2O2	01fresh	5	6	2022-03-04	0	94
H2O2	01fresh	5	7	2022-03-04	0	94
H2O2	01fresh	5	8	2022-03-04	0	94
H2O2	01fresh	5	9	2022-03-04	0	94
H2O2	01fresh	5	10	2022-03-04	0	94
H2O2	01fresh	6	1	2022-03-04	0	94
H2O2	01fresh	6	2	2022-03-04	0	94
H2O2	01fresh	6	3	2022-03-04	0	94
H2O2	01fresh	6	4	2022-03-04	0	94
H2O2	01fresh	6	5	2022-03-04	0	94
H2O2	01fresh	6	6	2022-03-04	0	94
H2O2	01fresh	6	7	2022-03-04	0	94
H2O2	01fresh	6	8	2022-03-04	0	94
H2O2	01fresh	6	9	2022-03-04	0	94
H2O2	01fresh	6	10	2022-03-04	0	94
H2O2	01fresh	7	1	2022-03-04	0	94
H2O2	01fresh	7	2	2022-03-04	0	94
H2O2	01fresh	7	3	2022-03-04	0	94
H2O2	01fresh	7	4	2022-03-04	0	94
H2O2	01fresh	7	5	2022-03-04	0	94
H2O2	01fresh	7	6	2022-03-04	0	94
H2O2	01fresh	7	7	2022-03-04	0	94
H2O2	01fresh	7	8	2022-03-04	0	94
H2O2	01fresh	7	9	2022-03-04	0	94
H2O2	01fresh	7	10	2022-03-04	0	94
H2O2	01fresh	8	1	2022-03-04	0	94
H2O2	01fresh	8	2	2022-03-04	0	94
H2O2	01fresh	8	3	2022-03-04	0	94
H2O2	01fresh	8	4	2022-03-04	0	94
H2O2	01fresh	8	5	2022-03-04	0	94
H2O2	01fresh	8	6	2022-03-04	0	94
H2O2	01fresh	8	7	2022-03-04	0	94
H2O2	01fresh	8	8	2022-03-04	0	94
H2O2	01fresh	8	9	2022-03-04	0	94
H2O2	01fresh	8	10	2022-03-04	0	94
H2O2	01fresh	9	1	2022-03-04	0	94
H2O2	01fresh	9	2	2022-03-04	0	94
H2O2	01fresh	9	3	2022-03-04	0	94
H2O2	01fresh	9	4	2022-03-04	0	94
H2O2	01fresh	9	5	2022-03-04	0	94
H2O2	01fresh	9	6	2022-03-04	0	94
H2O2	01fresh	9	7	2022-03-04	0	94
H2O2	01fresh	9	8	2022-03-04	0	94
H2O2	01fresh	9	9	2022-03-04	0	94
H2O2	01fresh	9	10	2022-03-04	0	94
H2O2	01fresh	10	1	2022-01-03	1	34
H2O2	01fresh	10	2	2022-03-04	0	94
H2O2	01fresh	10	3	2022-03-04	0	94
H2O2	01fresh	10	4	2022-03-04	0	94
H2O2	01fresh	10	5	2022-03-04	0	94
H2O2	01fresh	10	6	2022-03-04	0	94
H2O2	01fresh	10	7	2022-03-04	0	94
H2O2	01fresh	10	8	2022-03-04	0	94
H2O2	01fresh	10	9	2022-03-04	0	94
H2O2	01fresh	10	10	2022-03-04	0	94
H2O2	dried	1	1	2022-03-04	0	94
H2O2	dried	1	2	2022-03-04	0	94
H2O2	dried	1	3	2022-03-04	0	94
H2O2	dried	1	4	2022-03-04	0	94
H2O2	dried	1	5	2022-03-04	0	94
H2O2	dried	1	6	2022-03-04	0	94
H2O2	dried	1	7	2022-03-04	0	94
H2O2	dried	1	8	2022-03-04	0	94
H2O2	dried	1	9	2022-03-04	0	94
H2O2	dried	1	10	2022-03-04	0	94
H2O2	dried	2	1	2022-03-04	0	94
H2O2	dried	2	2	2022-03-04	0	94
H2O2	dried	2	3	2022-03-04	0	94
H2O2	dried	2	4	2022-03-04	0	94
H2O2	dried	2	5	2022-03-04	0	94
H2O2	dried	2	6	2022-03-04	0	94
H2O2	dried	2	7	2022-03-04	0	94
H2O2	dried	2	8	2022-03-04	0	94
H2O2	dried	2	9	2022-03-04	0	94
H2O2	dried	2	10	2022-03-04	0	94
H2O2	dried	3	1	2022-03-04	0	94
H2O2	dried	3	2	2022-03-04	0	94
H2O2	dried	3	3	2022-03-04	0	94
H2O2	dried	3	4	2022-03-04	0	94
H2O2	dried	3	5	2022-03-04	0	94
H2O2	dried	3	6	2022-03-04	0	94
H2O2	dried	3	7	2022-03-04	0	94
H2O2	dried	3	8	2022-03-04	0	94
H2O2	dried	3	9	2022-03-04	0	94
H2O2	dried	3	10	2022-03-04	0	94
H2O2	dried	4	1	2022-03-04	0	94
H2O2	dried	4	2	2022-03-04	0	94
H2O2	dried	4	3	2022-03-04	0	94
H2O2	dried	4	4	2022-03-04	0	94
H2O2	dried	4	5	2022-03-04	0	94
H2O2	dried	4	6	2022-03-04	0	94
H2O2	dried	4	7	2022-03-04	0	94
H2O2	dried	4	8	2022-03-04	0	94
H2O2	dried	4	9	2022-03-04	0	94
H2O2	dried	4	10	2022-03-04	0	94
H2O2	dried	5	1	2022-03-04	0	94
H2O2	dried	5	2	2022-03-04	0	94
H2O2	dried	5	3	2022-03-04	0	94
H2O2	dried	5	4	2022-03-04	0	94
H2O2	dried	5	5	2022-03-04	0	94
H2O2	dried	5	6	2022-03-04	0	94
H2O2	dried	5	7	2022-03-04	0	94
H2O2	dried	5	8	2022-03-04	0	94
H2O2	dried	5	9	2022-03-04	0	94
H2O2	dried	5	10	2022-03-04	0	94
H2O2	dried	6	1	2022-03-04	0	94
H2O2	dried	6	2	2022-03-04	0	94
H2O2	dried	6	3	2022-03-04	0	94
H2O2	dried	6	4	2022-03-04	0	94
H2O2	dried	6	5	2022-03-04	0	94
H2O2	dried	6	6	2022-03-04	0	94
H2O2	dried	6	7	2022-03-04	0	94
H2O2	dried	6	8	2022-03-04	0	94
H2O2	dried	6	9	2022-03-04	0	94
H2O2	dried	6	10	2022-03-04	0	94
H2O2	dried	7	1	2022-03-04	0	94
H2O2	dried	7	2	2022-03-04	0	94
H2O2	dried	7	3	2022-03-04	0	94
H2O2	dried	7	4	2022-03-04	0	94
H2O2	dried	7	5	2022-03-04	0	94
H2O2	dried	7	6	2022-03-04	0	94
H2O2	dried	7	7	2022-03-04	0	94
H2O2	dried	7	8	2022-03-04	0	94
H2O2	dried	7	9	2022-03-04	0	94
H2O2	dried	7	10	2022-03-04	0	94
H2O2	dried	8	1	2022-03-04	0	94
H2O2	dried	8	2	2022-03-04	0	94
H2O2	dried	8	3	2022-03-04	0	94
H2O2	dried	8	4	2022-03-04	0	94
H2O2	dried	8	5	2022-03-04	0	94
H2O2	dried	8	6	2022-03-04	0	94
H2O2	dried	8	7	2022-03-04	0	94
H2O2	dried	8	8	2022-03-04	0	94
H2O2	dried	8	9	2022-03-04	0	94
H2O2	dried	8	10	2022-03-04	0	94
H2O2	dried	9	1	2022-03-04	0	94
H2O2	dried	9	2	2022-03-04	0	94
H2O2	dried	9	3	2022-03-04	0	94
H2O2	dried	9	4	2022-03-04	0	94
H2O2	dried	9	5	2022-03-04	0	94
H2O2	dried	9	6	2022-03-04	0	94
H2O2	dried	9	7	2022-03-04	0	94
H2O2	dried	9	8	2022-03-04	0	94
H2O2	dried	9	9	2022-03-04	0	94
H2O2	dried	9	10	2022-03-04	0	94
H2O2	dried	10	1	2022-03-04	0	94
H2O2	dried	10	2	2022-03-04	0	94
H2O2	dried	10	3	2022-03-04	0	94
H2O2	dried	10	4	2022-03-04	0	94
H2O2	dried	10	5	2022-03-04	0	94
H2O2	dried	10	6	2022-03-04	0	94
H2O2	dried	10	7	2022-03-04	0	94
H2O2	dried	10	8	2022-03-04	0	94
H2O2	dried	10	9	2022-03-04	0	94
H2O2	dried	10	10	2022-03-04	0	94
H2S04	01fresh	1	1	2022-01-31	1	62
H2S04	01fresh	1	2	2022-01-31	1	62
H2S04	01fresh	1	3	2022-03-04	0	94
H2S04	01fresh	1	4	2022-03-04	0	94
H2S04	01fresh	1	5	2022-03-04	0	94
H2S04	01fresh	1	6	2022-03-04	0	94
H2S04	01fresh	1	7	2022-03-04	0	94
H2S04	01fresh	1	8	2022-03-04	0	94
H2S04	01fresh	1	9	2022-03-04	0	94
H2S04	01fresh	1	10	2022-03-04	0	94
H2S04	01fresh	2	1	2022-02-08	1	70
H2S04	01fresh	2	2	2022-02-08	1	70
H2S04	01fresh	2	3	2022-03-04	0	94
H2S04	01fresh	2	4	2022-03-04	0	94
H2S04	01fresh	2	5	2022-03-04	0	94
H2S04	01fresh	2	6	2022-03-04	0	94
H2S04	01fresh	2	7	2022-03-04	0	94
H2S04	01fresh	2	8	2022-03-04	0	94
H2S04	01fresh	2	9	2022-03-04	0	94
H2S04	01fresh	2	10	2022-03-04	0	94
H2S04	01fresh	3	1	2022-02-08	1	70
H2S04	01fresh	3	2	2022-03-04	0	94
H2S04	01fresh	3	3	2022-03-04	0	94
H2S04	01fresh	3	4	2022-03-04	0	94
H2S04	01fresh	3	5	2022-03-04	0	94
H2S04	01fresh	3	6	2022-03-04	0	94
H2S04	01fresh	3	7	2022-03-04	0	94
H2S04	01fresh	3	8	2022-03-04	0	94
H2S04	01fresh	3	9	2022-03-04	0	94
H2S04	01fresh	3	10	2022-03-04	0	94
H2S04	01fresh	4	1	2022-03-04	0	94
H2S04	01fresh	4	2	2022-03-04	0	94
H2S04	01fresh	4	3	2022-03-04	0	94
H2S04	01fresh	4	4	2022-03-04	0	94
H2S04	01fresh	4	5	2022-03-04	0	94
H2S04	01fresh	4	6	2022-03-04	0	94
H2S04	01fresh	4	7	2022-03-04	0	94
H2S04	01fresh	4	8	2022-03-04	0	94
H2S04	01fresh	4	9	2022-03-04	0	94
H2S04	01fresh	4	10	2022-03-04	0	94
H2S04	01fresh	5	1	2022-02-16	1	78
H2S04	01fresh	5	2	2022-03-04	0	94
H2S04	01fresh	5	3	2022-03-04	0	94
H2S04	01fresh	5	4	2022-03-04	0	94
H2S04	01fresh	5	5	2022-03-04	0	94
H2S04	01fresh	5	6	2022-03-04	0	94
H2S04	01fresh	5	7	2022-03-04	0	94
H2S04	01fresh	5	8	2022-03-04	0	94
H2S04	01fresh	5	9	2022-03-04	0	94
H2S04	01fresh	5	10	2022-03-04	0	94
H2S04	01fresh	6	1	2022-02-08	1	70
H2S04	01fresh	6	2	2022-02-21	1	83
H2S04	01fresh	6	3	2022-03-04	0	94
H2S04	01fresh	6	4	2022-03-04	0	94
H2S04	01fresh	6	5	2022-03-04	0	94
H2S04	01fresh	6	6	2022-03-04	0	94
H2S04	01fresh	6	7	2022-03-04	0	94
H2S04	01fresh	6	8	2022-03-04	0	94
H2S04	01fresh	6	9	2022-03-04	0	94
H2S04	01fresh	6	10	2022-03-04	0	94
H2S04	01fresh	7	1	2022-02-08	1	70
H2S04	01fresh	7	2	2022-02-08	1	70
H2S04	01fresh	7	3	2022-03-04	0	94
H2S04	01fresh	7	4	2022-03-04	0	94
H2S04	01fresh	7	5	2022-03-04	0	94
H2S04	01fresh	7	6	2022-03-04	0	94
H2S04	01fresh	7	7	2022-03-04	0	94
H2S04	01fresh	7	8	2022-03-04	0	94
H2S04	01fresh	7	9	2022-03-04	0	94
H2S04	01fresh	7	10	2022-03-04	0	94
H2S04	01fresh	8	1	2022-02-08	1	70
H2S04	01fresh	8	2	2022-02-08	1	70
H2S04	01fresh	8	3	2022-03-04	0	94
H2S04	01fresh	8	4	2022-03-04	0	94
H2S04	01fresh	8	5	2022-03-04	0	94
H2S04	01fresh	8	6	2022-03-04	0	94
H2S04	01fresh	8	7	2022-03-04	0	94
H2S04	01fresh	8	8	2022-03-04	0	94
H2S04	01fresh	8	9	2022-03-04	0	94
H2S04	01fresh	8	10	2022-03-04	0	94
H2S04	01fresh	9	1	2022-03-04	0	94
H2S04	01fresh	9	2	2022-01-08	1	39
H2S04	01fresh	9	3	2022-01-24	1	55
H2S04	01fresh	9	4	2022-01-31	1	62
H2S04	01fresh	9	5	2022-03-04	0	94
H2S04	01fresh	9	6	2022-03-04	0	94
H2S04	01fresh	9	7	2022-03-04	0	94
H2S04	01fresh	9	8	2022-03-04	0	94
H2S04	01fresh	9	9	2022-03-04	0	94
H2S04	01fresh	9	10	2022-03-04	0	94
H2S04	01fresh	10	1	2022-01-11	1	42
H2S04	01fresh	10	2	2022-02-16	1	78
H2S04	01fresh	10	3	2022-03-04	0	94
H2S04	01fresh	10	4	2022-03-04	0	94
H2S04	01fresh	10	5	2022-03-04	0	94
H2S04	01fresh	10	6	2022-03-04	0	94
H2S04	01fresh	10	7	2022-03-04	0	94
H2S04	01fresh	10	8	2022-03-04	0	94
H2S04	01fresh	10	9	2022-03-04	0	94
H2S04	01fresh	10	10	2022-03-04	0	94
H2S04	dried	1	1	2022-01-14	1	45
H2S04	dried	1	2	2022-01-14	1	45
H2S04	dried	1	3	2022-03-04	0	94
H2S04	dried	1	4	2022-03-04	0	94
H2S04	dried	1	5	2022-03-04	0	94
H2S04	dried	1	6	2022-03-04	0	94
H2S04	dried	1	7	2022-03-04	0	94
H2S04	dried	1	8	2022-03-04	0	94
H2S04	dried	1	9	2022-03-04	0	94
H2S04	dried	1	10	2022-03-04	0	94
H2S04	dried	2	1	2022-01-11	1	42
H2S04	dried	2	2	2022-02-08	1	70
H2S04	dried	2	3	2022-02-16	1	78
H2S04	dried	2	4	2022-02-16	1	78
H2S04	dried	2	5	2022-02-21	1	83
H2S04	dried	2	6	2022-02-25	1	87
H2S04	dried	2	7	2022-02-25	1	87
H2S04	dried	2	8	2022-03-04	1	94
H2S04	dried	2	9	2022-03-04	0	94
H2S04	dried	2	10	2022-03-04	0	94
H2S04	dried	3	1	2022-01-14	1	45
H2S04	dried	3	2	2022-01-20	1	51
H2S04	dried	3	3	2022-02-21	1	83
H2S04	dried	3	4	2022-02-21	1	83
H2S04	dried	3	5	2022-02-21	1	83
H2S04	dried	3	6	2022-03-04	0	94
H2S04	dried	3	7	2022-03-04	0	94
H2S04	dried	3	8	2022-03-04	0	94
H2S04	dried	3	9	2022-03-04	0	94
H2S04	dried	3	10	2022-03-04	0	94
H2S04	dried	4	1	2022-02-08	1	70
H2S04	dried	4	2	2022-02-16	1	78
H2S04	dried	4	3	2022-02-21	1	83
H2S04	dried	4	4	2022-02-21	1	83
H2S04	dried	4	5	2022-03-04	0	94
H2S04	dried	4	6	2022-03-04	0	94
H2S04	dried	4	7	2022-03-04	0	94
H2S04	dried	4	8	2022-03-04	0	94
H2S04	dried	4	9	2022-03-04	0	94
H2S04	dried	4	10	2022-03-04	0	94
H2S04	dried	5	1	2022-01-14	1	45
H2S04	dried	5	2	2022-01-20	1	51
H2S04	dried	5	3	2022-01-20	1	51
H2S04	dried	5	4	2022-01-31	1	62
H2S04	dried	5	5	2022-01-31	1	62
H2S04	dried	5	6	2022-03-04	0	94
H2S04	dried	5	7	2022-03-04	0	94
H2S04	dried	5	8	2022-03-04	0	94
H2S04	dried	5	9	2022-03-04	0	94
H2S04	dried	5	10	2022-03-04	0	94
H2S04	dried	6	1	2022-02-08	1	70
H2S04	dried	6	2	2022-03-04	0	94
H2S04	dried	6	3	2022-03-04	0	94
H2S04	dried	6	4	2022-03-04	0	94
H2S04	dried	6	5	2022-03-04	0	94
H2S04	dried	6	6	2022-03-04	0	94
H2S04	dried	6	7	2022-03-04	0	94
H2S04	dried	6	8	2022-03-04	0	94
H2S04	dried	6	9	2022-03-04	0	94
H2S04	dried	6	10	2022-03-04	0	94
H2S04	dried	7	1	2022-01-14	1	45
H2S04	dried	7	2	2022-01-20	1	51
H2S04	dried	7	3	2022-03-04	0	94
H2S04	dried	7	4	2022-03-04	0	94
H2S04	dried	7	5	2022-03-04	0	94
H2S04	dried	7	6	2022-03-04	0	94
H2S04	dried	7	7	2022-03-04	0	94
H2S04	dried	7	8	2022-03-04	0	94
H2S04	dried	7	9	2022-03-04	0	94
H2S04	dried	7	10	2022-03-04	0	94
H2S04	dried	8	1	2022-01-08	1	39
H2S04	dried	8	2	2022-02-08	1	70
H2S04	dried	8	3	2022-03-04	0	94
H2S04	dried	8	4	2022-03-04	0	94
H2S04	dried	8	5	2022-03-04	0	94
H2S04	dried	8	6	2022-03-04	0	94
H2S04	dried	8	7	2022-03-04	0	94
H2S04	dried	8	8	2022-03-04	0	94
H2S04	dried	8	9	2022-03-04	0	94
H2S04	dried	8	10	2022-03-04	0	94
H2S04	dried	9	1	2022-01-08	1	39
H2S04	dried	9	2	2022-01-11	1	42
H2S04	dried	9	3	2022-01-11	1	42
H2S04	dried	9	4	2022-01-14	1	45
H2S04	dried	9	5	2022-01-20	1	51
H2S04	dried	9	6	2022-01-31	1	62
H2S04	dried	9	7	2022-02-21	1	83
H2S04	dried	9	8	2022-03-04	0	94
H2S04	dried	9	9	2022-03-04	0	94
H2S04	dried	9	10	2022-03-04	0	94
H2S04	dried	10	1	2022-01-11	1	42
H2S04	dried	10	2	2022-02-21	1	83
H2S04	dried	10	3	2022-02-25	1	87
H2S04	dried	10	4	2022-02-25	1	87
H2S04	dried	10	5	2022-03-04	0	94
H2S04	dried	10	6	2022-03-04	0	94
H2S04	dried	10	7	2022-03-04	0	94
H2S04	dried	10	8	2022-03-04	0	94
H2S04	dried	10	9	2022-03-04	0	94
H2S04	dried	10	10	2022-03-04	0	94

## Sheet: GLM
treat1	treat2	plate	germ.seeds	per.seeds
cold_strat	dried	a	1	10
cold_strat	dried	b	0	0
cold_strat	dried	c	0	0
cold_strat	dried	d	0	0
cold_strat	dried	e	0	0
cold_strat	dried	f	0	0
cold_strat	dried	g	0	0
cold_strat	dried	h	0	0
cold_strat	dried	i	0	0
cold_strat	dried	j	0	0
cold_strat	fresh	a	0	0
cold_strat	fresh	b	0	0
cold_strat	fresh	c	0	0
cold_strat	fresh	d	0	0
cold_strat	fresh	e	0	0
cold_strat	fresh	f	0	0
cold_strat	fresh	g	0	0
cold_strat	fresh	h	0	0
cold_strat	fresh	i	0	0
cold_strat	fresh	j	0	0
control	dried	a	1	10
control	dried	b	1	10
control	dried	c	1	10
control	dried	d	1	10
control	dried	e	0	0
control	dried	f	0	0
control	dried	g	0	0
control	dried	h	0	0
control	dried	i	0	0
control	dried	j	0	0
control	fresh	a	2	20
control	fresh	b	1	10
control	fresh	c	1	10
control	fresh	d	1	10
control	fresh	e	0	0
control	fresh	f	0	0
control	fresh	g	0	0
control	fresh	h	0	0
control	fresh	i	0	0
control	fresh	j	0	0
GA3	dried	a	1	10
GA3	dried	b	4	40
GA3	dried	c	3	30
GA3	dried	d	5	50
GA3	dried	e	5	50
GA3	dried	f	2	20
GA3	dried	g	3	30
GA3	dried	h	4	40
GA3	dried	i	5	50
GA3	dried	j	5	50
GA3	fresh	a	1	10
GA3	fresh	b	3	30
GA3	fresh	c	2	20
GA3	fresh	d	1	10
GA3	fresh	e	1	10
GA3	fresh	f	0	0
GA3	fresh	g	0	0
GA3	fresh	h	0	0
GA3	fresh	i	0	0
GA3	fresh	j	0	0
H2O2	dried	a	0	0
H2O2	dried	b	0	0
H2O2	dried	c	0	0
H2O2	dried	d	0	0
H2O2	dried	e	0	0
H2O2	dried	f	0	0
H2O2	dried	g	0	0
H2O2	dried	h	0	0
H2O2	dried	i	0	0
H2O2	dried	j	0	0
H2O2	fresh	a	1	10
H2O2	fresh	b	1	10
H2O2	fresh	c	0	0
H2O2	fresh	d	0	0
H2O2	fresh	e	0	0
H2O2	fresh	f	0	0
H2O2	fresh	g	0	0
H2O2	fresh	h	0	0
H2O2	fresh	i	0	0
H2O2	fresh	j	0	0
H2S04	dried	a	2	20
H2S04	dried	b	8	80
H2S04	dried	c	5	50
H2S04	dried	d	4	40
H2S04	dried	e	5	50
H2S04	dried	f	1	10
H2S04	dried	g	2	20
H2S04	dried	h	2	20
H2S04	dried	i	7	70
H2S04	dried	j	4	40
H2S04	fresh	a	2	20
H2S04	fresh	b	2	20
H2S04	fresh	c	1	10
H2S04	fresh	d	1	10
H2S04	fresh	e	2	20
H2S04	fresh	f	2	20
H2S04	fresh	g	2	20
H2S04	fresh	h	3	30
H2S04	fresh	i	2	20
H2S04	fresh	j	0	0
hydroprime	dried	a	1	10
hydroprime	dried	b	1	10
hydroprime	dried	c	1	10
hydroprime	dried	d	0	0
hydroprime	dried	e	0	0
hydroprime	dried	f	0	0
hydroprime	dried	g	0	0
hydroprime	dried	h	0	0
hydroprime	dried	i	0	0
hydroprime	dried	j	0	0
hydroprime	fresh	a	2	20
hydroprime	fresh	b	1	10
hydroprime	fresh	c	1	10
hydroprime	fresh	d	1	10
hydroprime	fresh	e	1	10
hydroprime	fresh	f	3	30
hydroprime	fresh	g	0	0
hydroprime	fresh	h	0	0
hydroprime	fresh	i	0	0
hydroprime	fresh	j	0	0
KNO3	dried	a	3	30
KNO3	dried	b	8	80
KNO3	dried	c	4	40
KNO3	dried	d	2	20
KNO3	dried	e	2	20
KNO3	dried	f	1	10
KNO3	dried	g	6	60
KNO3	dried	h	6	60
KNO3	dried	i	2	20
KNO3	dried	j	0	0
KNO3	fresh	a	1	10
KNO3	fresh	b	3	30
KNO3	fresh	c	2	20
KNO3	fresh	d	1	10
KNO3	fresh	e	1	10
KNO3	fresh	f	1	10
KNO3	fresh	g	2	20
KNO3	fresh	h	2	20
KNO3	fresh	i	0	0
KNO3	fresh	j	0	0
percussion	dried	a	0	0
percussion	dried	b	0	0
percussion	dried	c	0	0
percussion	dried	d	0	0
percussion	dried	e	0	0
percussion	dried	f	0	0
percussion	dried	g	0	0
percussion	dried	h	0	0
percussion	dried	i	0	0
percussion	dried	j	0	0
percussion	fresh	a	1	10
percussion	fresh	b	0	0
percussion	fresh	c	0	0
percussion	fresh	d	0	0
percussion	fresh	e	0	0
percussion	fresh	f	0	0
percussion	fresh	g	0	0
percussion	fresh	h	0	0
percussion	fresh	i	0	0
percussion	fresh	j	0	0
temp_shock	dried	a	1	10
temp_shock	dried	b	2	20
temp_shock	dried	c	2	20
temp_shock	dried	d	2	20
temp_shock	dried	e	0	0
temp_shock	dried	f	0	0
temp_shock	dried	g	0	0
temp_shock	dried	h	0	0
temp_shock	dried	i	0	0
temp_shock	dried	j	0	0
temp_shock	fresh	a	2	20
temp_shock	fresh	b	1	10
temp_shock	fresh	c	2	20
temp_shock	fresh	d	1	10
temp_shock	fresh	e	1	10
temp_shock	fresh	f	2	20
temp_shock	fresh	g	1	10
temp_shock	fresh	h	0	0
temp_shock	fresh	i	0	0
temp_shock	fresh	j	0	0
